# Supplementary material for: Phosmet: O,O-dimethyl S-phthalimidomethyl phospho­rodithio­ate
Source: Acta Crystallogr Sect E Struct Rep Online. 2010 Jul 31;66(Pt 8):o2137. doi: 10.1107/S1600536810029338 (PMC3007410; doi:10.1107/S1600536810029338)
Supplement: Supplementary file 2 [file e-66-o2137-Isup2.hkl]

# 
# h,k,l, Fc-squared, Fo-squared, sigma(Fo-squared) and status flag 
# 
data_I
_shelx_title ' JK128 in P-1' 
_shelx_refln_list_code          4 
_shelx_F_calc_maximum      102.60 
_exptl_crystal_F_000       328.00 
_reflns_d_resolution_high  0.7444 
 
loop_ 
 _symmetry_equiv_pos_as_xyz 
 'x, y, z' 
 '-x, -y, -z' 
 
_cell_length_a     8.3428 
_cell_length_b     8.6014 
_cell_length_c    10.2177 
_cell_angle_alpha  85.253 
_cell_angle_beta   81.478 
_cell_angle_gamma  83.961 
 
_shelx_F_squared_multiplier     1.000 
 
loop_ 
 _refln_index_h 
 _refln_index_k 
 _refln_index_l 
 _refln_F_squared_calc 
 _refln_F_squared_meas 
 _refln_F_squared_sigma 
 _refln_observed_status 
   1   0   0      485.22      483.48      7.26 o 
   2   0   0     1199.84     1231.18     21.16 o 
   3   0   0      404.79      405.23      5.72 o 
   4   0   0      641.98      705.98     14.16 o 
   5   0   0      323.96      320.23     10.21 o 
   6   0   0      498.44      523.12      8.78 o 
   7   0   0       29.13       25.24      1.10 o 
   8   0   0      120.60      121.04      3.41 o 
   9   0   0      262.99      293.39     14.60 o 
  10   0   0        4.74        4.28      1.07 o 
  11   0   0       16.26       15.45      1.83 o 
 -10   1   0       74.83       72.59      2.56 o 
  -9   1   0        0.74        0.54      0.51 o 
  -8   1   0      599.19      599.96     13.89 o 
  -7   1   0      107.94       89.23      9.10 o 
  -6   1   0      290.24      281.92      7.25 o 
  -5   1   0      224.54      219.72      5.71 o 
  -4   1   0       87.55      129.07      2.30 o 
  -3   1   0    10526.87     9780.38    186.39 o 
  -2   1   0     6561.81     6105.21    106.53 o 
  -1   1   0      544.94      540.71      7.98 o 
   0   1   0       56.20       60.92      0.90 o 
   1   1   0     2638.42     2449.38     45.42 o 
   2   1   0     1094.19     1125.18     14.15 o 
   3   1   0     5773.89     5499.63     92.45 o 
   4   1   0      577.65      597.99      7.49 o 
   5   1   0       38.93       44.13      0.80 o 
   6   1   0        0.10        0.95      0.37 o 
   7   1   0       21.87       19.95      1.50 o 
   8   1   0        8.84        8.97      0.73 o 
   9   1   0      639.03      627.01     14.60 o 
  10   1   0       61.67       65.44      2.96 o 
  11   1   0        2.12        1.96      1.52 o 
 -10   2   0       64.96       62.32      2.39 o 
  -9   2   0      171.09      175.04      6.30 o 
  -8   2   0       74.49       76.34      3.25 o 
  -7   2   0        5.19        4.17      0.71 o 
  -6   2   0       54.51       47.06      1.51 o 
  -5   2   0     2982.87     3226.98     66.99 o 
  -4   2   0       68.13       61.81      1.33 o 
  -3   2   0      995.35     1112.70     15.48 o 
  -2   2   0      207.26      203.55      3.34 o 
  -1   2   0     1047.58     1114.70     14.14 o 
   0   2   0     2460.07     2314.69     31.62 o 
   1   2   0     3423.04     3285.34     48.86 o 
   2   2   0       54.75       58.23      1.11 o 
   3   2   0      169.60      180.53      2.04 o 
   4   2   0      171.53      135.86      3.21 o 
   5   2   0      133.59      162.34      2.62 o 
   6   2   0     1150.43     1158.67     17.18 o 
   7   2   0        8.62       13.24      0.78 o 
   8   2   0       94.21       94.72      2.81 o 
   9   2   0        7.74        7.57      1.12 o 
  10   2   0       27.69       28.55      2.47 o 
  11   2   0       77.25       71.36      4.17 o 
 -10   3   0        2.14        2.64      0.91 o 
  -9   3   0      395.22      400.10     12.91 o 
  -8   3   0      545.48      522.39     16.26 o 
  -7   3   0       56.79       57.13      2.64 o 
  -6   3   0      562.98      561.12     17.08 o 
  -5   3   0       20.50       14.22      0.44 o 
  -4   3   0      124.20      119.51      2.07 o 
  -3   3   0        0.14        0.53      0.32 o 
  -2   3   0      609.96      592.85      7.52 o 
  -1   3   0      125.11      125.21      1.58 o 
   0   3   0     1235.61     1301.62     16.99 o 
   1   3   0       16.07       15.14      0.57 o 
   2   3   0      999.60     1053.67     13.15 o 
   3   3   0       48.50       51.83      1.13 o 
   4   3   0     1908.99     1949.25     34.49 o 
   5   3   0      151.16      148.51      2.48 o 
   6   3   0        2.01        5.36      0.32 o 
   7   3   0       30.66       37.58      1.10 o 
   8   3   0      613.12      612.74     14.17 o 
   9   3   0      216.64      241.82      6.22 o 
  10   3   0       13.19       11.92      1.00 o 
  -9   4   0       64.87       56.72      2.95 o 
  -8   4   0        6.02        9.86      1.12 o 
  -7   4   0      199.16      188.87      6.61 o 
  -6   4   0      601.82      575.26     13.26 o 
  -5   4   0       31.75       30.45      1.24 o 
  -4   4   0       83.58       80.25      2.10 o 
  -3   4   0       46.54       54.97      2.25 o 
  -2   4   0        1.25        2.18      0.11 o 
  -1   4   0      638.59      630.49      7.53 o 
   0   4   0     1877.70     1946.86     25.34 o 
   1   4   0     3279.40     3457.53     48.80 o 
   2   4   0       50.37       66.89      1.04 o 
   3   4   0      167.45      219.69      3.68 o 
   4   4   0      886.22      904.33     11.84 o 
   5   4   0      506.99      508.38      9.01 o 
   6   4   0        3.48        3.96      0.54 o 
   7   4   0        0.00        0.56      0.40 o 
   8   4   0      257.37      255.35      9.96 o 
   9   4   0      737.45      364.32     14.03 o 
  10   4   0       34.18       33.14      2.54 o 
  -9   5   0      142.67      150.04      5.79 o 
  -8   5   0       84.72       77.76      3.46 o 
  -7   5   0        4.04        3.56      0.71 o 
  -6   5   0      275.83      265.47      6.58 o 
  -5   5   0       21.56       21.02      2.24 o 
  -4   5   0       27.49       21.79      0.71 o 
  -3   5   0      547.81      528.87      8.66 o 
  -2   5   0       43.88       41.24      0.78 o 
  -1   5   0       63.76       90.37      1.68 o 
   0   5   0       61.42       93.15      1.29 o 
   1   5   0      132.09      120.46      1.78 o 
   2   5   0      242.21      279.46      3.81 o 
   3   5   0      802.96      746.94     23.34 o 
   4   5   0        0.01        0.34      0.16 o 
   5   5   0      437.34      413.70      6.49 o 
   6   5   0      549.92      546.42      9.80 o 
   7   5   0       14.54       14.37      1.09 o 
   8   5   0      169.41      176.60      4.76 o 
   9   5   0       12.26        6.30      1.42 o 
  10   5   0       65.11       68.94      2.87 o 
  -8   6   0        3.72        5.08      1.02 o 
  -7   6   0        0.45        0.52      0.39 o 
  -6   6   0        0.60        0.05      0.36 o 
  -5   6   0      154.06      143.31      3.92 o 
  -4   6   0       39.46       36.90      1.06 o 
  -3   6   0       77.18       77.07      1.59 o 
  -2   6   0      125.13      138.37      2.21 o 
  -1   6   0      173.33      193.88      2.74 o 
   0   6   0     2881.40     3087.67     36.50 o 
   1   6   0      153.13      167.85      2.21 o 
   2   6   0      103.18       99.91      1.56 o 
   3   6   0        0.15        2.60      0.34 o 
   4   6   0      530.54      493.88      6.10 o 
   5   6   0       54.65       54.50      1.24 o 
   6   6   0        5.81        4.59      0.44 o 
   7   6   0       51.33       52.36      1.95 o 
   8   6   0       75.05       72.52      3.90 o 
   9   6   0      229.54      216.26     20.99 o 
  -8   7   0       94.70       90.98      4.07 o 
  -7   7   0       17.33       18.82      1.17 o 
  -6   7   0       17.11       19.04      1.78 o 
  -5   7   0      141.58      139.17      3.88 o 
  -4   7   0       49.00       49.33      1.34 o 
  -3   7   0      305.34      288.77      5.35 o 
  -2   7   0       56.88       55.83      2.74 o 
  -1   7   0       54.57       50.74      1.10 o 
   0   7   0      140.64      150.22      2.37 o 
   1   7   0     1302.08     1285.90     17.28 o 
   2   7   0      585.42      611.01      7.51 o 
   3   7   0       34.65       36.56      0.73 o 
   4   7   0        5.08        6.68      0.32 o 
   5   7   0       36.97       37.51      0.94 o 
   6   7   0        1.55        1.63      0.32 o 
   7   7   0        0.04       -0.27      0.39 o 
   8   7   0        0.57        0.69      0.48 o 
   9   7   0      214.66      194.02     26.02 o 
  -7   8   0        1.48        1.04      0.56 o 
  -6   8   0      143.11      138.33      4.05 o 
  -5   8   0       81.66       82.42      3.86 o 
  -4   8   0        2.27        1.70      0.46 o 
  -3   8   0        3.02        2.96      0.26 o 
  -2   8   0       23.86       23.10      0.73 o 
  -1   8   0      184.95      185.06      3.16 o 
   0   8   0        1.68        3.35      0.36 o 
   1   8   0        2.87        2.32      0.50 o 
   2   8   0      235.20      241.73      3.71 o 
   3   8   0      442.61      410.25      6.56 o 
   4   8   0        1.90        0.68      0.25 o 
   5   8   0       19.61       24.38      0.82 o 
   6   8   0       39.53       35.77      1.56 o 
   7   8   0        0.25        0.34      0.41 o 
   8   8   0       35.17       39.61      1.83 o 
  -5   9   0       88.97       87.40      2.88 o 
  -4   9   0        0.32        0.19      0.41 o 
  -3   9   0       33.96       34.39      0.92 o 
  -2   9   0       93.42       90.01      2.10 o 
  -1   9   0      143.88      150.40      2.71 o 
   0   9   0      303.84      297.00      4.92 o 
   1   9   0       14.51       13.88      0.78 o 
   2   9   0       24.14       30.55      0.90 o 
   3   9   0      119.55      125.73      2.36 o 
   4   9   0       58.89       58.46      1.35 o 
   5   9   0        2.00        2.00      0.57 o 
   6   9   0       31.45       32.81      1.02 o 
   7   9   0       22.64       20.63      1.15 o 
  -4  10   0        3.64        3.52      0.66 o 
  -3  10   0        2.13        1.02      0.81 o 
  -2  10   0       16.52       15.57      0.69 o 
  -1  10   0       63.70       61.52      1.83 o 
   0  10   0      257.82      266.03      4.50 o 
   1  10   0      136.73      137.54      2.59 o 
   2  10   0       88.64       90.28      1.90 o 
   3  10   0        1.71        1.47      0.31 o 
   4  10   0      127.11      130.25      2.32 o 
   5  10   0       22.93       20.55      0.97 o 
   6  10   0        0.22       -0.28      0.33 o 
  -2  11   0       10.84       10.22      0.55 o 
  -1  11   0        9.90       11.50      0.67 o 
   0  11   0        8.13       10.66      0.59 o 
   1  11   0      121.14      119.37      2.37 o 
   2  11   0       76.16       81.11      1.81 o 
   3  11   0       66.87       68.42      1.79 o 
   4  11   0       29.10       33.44      1.37 o 
  -3 -11   1       25.66       29.01      0.99 o 
  -2 -11   1        0.19        0.23      0.32 o 
  -1 -11   1        6.53        5.94      0.51 o 
   0 -11   1       66.31       65.36      1.52 o 
   1 -11   1        2.30        2.56      0.40 o 
  -6 -10   1       17.13       15.84      1.58 o 
  -5 -10   1       37.54       36.64      1.07 o 
  -4 -10   1        8.98        6.64      0.47 o 
  -3 -10   1      227.37      236.39      4.12 o 
  -2 -10   1       57.03       58.52      1.41 o 
  -1 -10   1       42.92       46.21      1.19 o 
   0 -10   1       23.38       21.49      0.77 o 
   1 -10   1       11.68       13.22      0.69 o 
   2 -10   1        5.10        5.23      0.40 o 
   3 -10   1       33.34       29.76      1.39 o 
   4 -10   1        5.97        5.59      1.32 o 
  -7  -9   1        1.76        2.06      0.33 o 
  -6  -9   1       10.82       13.38      0.75 o 
  -5  -9   1       18.22       16.42      0.72 o 
  -4  -9   1      174.41      182.28      3.24 o 
  -3  -9   1       27.13       24.29      0.73 o 
  -2  -9   1       16.74       17.42      0.66 o 
  -1  -9   1      222.36      220.33      3.80 o 
   0  -9   1       10.31       11.11      0.51 o 
   1  -9   1        2.64        1.70      0.31 o 
   2  -9   1       27.57       27.18      0.85 o 
   3  -9   1       11.61       10.49      0.97 o 
   4  -9   1      131.00      124.73      5.79 o 
   5  -9   1        5.48        6.24      0.78 o 
  -8  -8   1       20.56       22.19      1.42 o 
  -7  -8   1        0.03        0.10      0.45 o 
  -6  -8   1       68.42       67.67      1.57 o 
  -5  -8   1        0.45        0.37      0.27 o 
  -4  -8   1      367.29      360.70      5.86 o 
  -3  -8   1        1.87        2.07      0.30 o 
  -2  -8   1        2.19        2.00      0.26 o 
  -1  -8   1       26.06       21.00      1.06 o 
   0  -8   1      509.14      505.18      7.52 o 
   1  -8   1      193.83      184.92      3.42 o 
   2  -8   1       14.10       14.26      0.53 o 
   3  -8   1        4.76        5.17      0.51 o 
   4  -8   1        1.14        0.66      0.35 o 
   5  -8   1      270.56      268.75      6.87 o 
   6  -8   1       27.81       23.44      1.34 o 
   7  -8   1        3.29        4.51      0.71 o 
  -9  -7   1        1.56        1.26      0.71 o 
  -8  -7   1       58.02       63.11      2.32 o 
  -7  -7   1       64.30       68.49      2.02 o 
  -6  -7   1       32.79       35.84      0.98 o 
  -5  -7   1        8.52        9.11      0.47 o 
  -4  -7   1      242.38      217.24      3.51 o 
  -3  -7   1      970.73     1014.78     18.24 o 
  -2  -7   1      154.80      146.38      2.36 o 
  -1  -7   1       96.59      100.80      1.62 o 
   0  -7   1      494.13      488.82      6.64 o 
   1  -7   1      149.38      156.77      2.53 o 
   2  -7   1      361.37      356.93      6.08 o 
   3  -7   1       52.09       49.52      1.47 o 
   4  -7   1       33.74       33.16      1.19 o 
   5  -7   1      289.69      269.55      6.80 o 
   6  -7   1       58.78       58.75      2.17 o 
   7  -7   1        8.71        9.99      0.95 o 
   8  -7   1       23.08       23.58      1.83 o 
  -9  -6   1      122.90      128.49      6.20 o 
  -8  -6   1       21.43       23.09      1.09 o 
  -7  -6   1       11.05       10.50      0.73 o 
  -6  -6   1        9.21       13.54      0.52 o 
  -5  -6   1       37.02       38.12      0.92 o 
  -4  -6   1     1059.73     1057.33     15.26 o 
  -3  -6   1      167.60      172.47      2.55 o 
  -2  -6   1      280.24      278.50      4.18 o 
  -1  -6   1      162.64      158.58      2.32 o 
   0  -6   1      275.31      272.86      3.75 o 
   1  -6   1      110.80      117.76      1.75 o 
   2  -6   1       14.47       12.64      0.45 o 
   3  -6   1      184.09      174.86      3.88 o 
   4  -6   1      321.09      319.15     10.10 o 
   5  -6   1      302.74      294.95      6.41 o 
   6  -6   1       62.99       65.21      2.24 o 
   7  -6   1       57.86       52.48      2.03 o 
   8  -6   1      180.98      173.11      6.40 o 
 -10  -5   1        0.36        0.36      0.65 o 
  -9  -5   1      133.67      131.84      6.20 o 
  -8  -5   1       21.44       22.61      1.40 o 
  -7  -5   1      369.20      381.33      8.23 o 
  -6  -5   1       42.79       47.88      1.29 o 
  -5  -5   1      123.01      121.09      2.26 o 
  -4  -5   1      752.98      761.29     10.14 o 
  -3  -5   1      983.14     1032.69     13.52 o 
  -2  -5   1       92.19      111.45      1.67 o 
  -1  -5   1       34.13       32.87      1.09 o 
   0  -5   1     1964.67     2015.99     26.56 o 
   1  -5   1       99.91       96.58      1.44 o 
   2  -5   1       11.83       12.65      0.32 o 
   3  -5   1      254.98      265.03      5.55 o 
   4  -5   1      106.15      101.42      2.70 o 
   5  -5   1      471.16      444.86      7.61 o 
   6  -5   1       29.14       29.66      2.29 o 
   7  -5   1        0.92        1.02      0.43 o 
   8  -5   1       46.16       46.56      2.44 o 
   9  -5   1       37.56       44.02      2.54 o 
 -10  -4   1        0.69        0.35      0.64 o 
  -9  -4   1       20.90       19.82      2.13 o 
  -8  -4   1        4.77        5.83      0.82 o 
  -7  -4   1        5.22        7.32      0.55 o 
  -6  -4   1        9.44       12.25      0.68 o 
  -5  -4   1       42.11       42.57      0.89 o 
  -4  -4   1      493.70      497.42      6.68 o 
  -3  -4   1     2091.01     2111.82     29.07 o 
  -2  -4   1       56.34       49.85      1.09 o 
  -1  -4   1     1144.33     1318.60     17.20 o 
   0  -4   1       76.37      109.28      1.58 o 
   1  -4   1       61.62       63.50      0.98 o 
   2  -4   1       19.57       17.26      0.30 o 
   3  -4   1      647.87      664.99     13.15 o 
   4  -4   1       69.03       71.45      1.73 o 
   5  -4   1      813.69      756.99     13.68 o 
   6  -4   1      366.39      355.51     11.89 o 
   7  -4   1      190.26      180.43      6.30 o 
   8  -4   1        4.34        4.37      0.81 o 
   9  -4   1      567.84      540.48     16.98 o 
 -10  -3   1      378.08      381.09     14.74 o 
  -9  -3   1      173.33      180.24      4.93 o 
  -8  -3   1       43.48       45.36      1.48 o 
  -7  -3   1       22.42       25.79      0.78 o 
  -6  -3   1       13.10       10.95      0.49 o 
  -5  -3   1       16.52       16.86      0.50 o 
  -4  -3   1      883.92      979.99     12.14 o 
  -3  -3   1       78.80       72.30      1.13 o 
  -2  -3   1     1058.98     1167.71     16.13 o 
  -1  -3   1     3096.30     2808.05     41.05 o 
   0  -3   1     1265.07     1352.49     17.82 o 
   1  -3   1      991.79     1053.03     13.72 o 
   2  -3   1      655.07      652.50     11.15 o 
   3  -3   1        8.23       14.33      1.04 o 
   4  -3   1      356.56      373.27      5.80 o 
   5  -3   1      217.89      218.63      3.51 o 
   6  -3   1     1528.66     1441.61     52.76 o 
   7  -3   1       67.94       81.32      3.25 o 
   8  -3   1      410.67      403.15     12.81 o 
   9  -3   1       38.61       35.58      2.13 o 
  10  -3   1       15.42       15.35      1.42 o 
 -10  -2   1        1.36        0.50      0.47 o 
  -9  -2   1      440.26      449.06     10.75 o 
  -8  -2   1       43.84       42.71      1.58 o 
  -7  -2   1        6.12        4.75      0.44 o 
  -6  -2   1       43.09       51.20      0.89 o 
  -5  -2   1        6.46       12.62      0.73 o 
  -4  -2   1      882.44      863.61      8.86 o 
  -3  -2   1      139.69      132.14      1.68 o 
  -2  -2   1        6.85        5.35      0.19 o 
  -1  -2   1       56.13       69.02      1.15 o 
   0  -2   1     2637.89     2452.87     53.60 o 
   1  -2   1      248.28      269.19      3.56 o 
   2  -2   1     1745.76     1728.76     30.68 o 
   3  -2   1      277.73      355.59      5.49 o 
   4  -2   1     1221.16     1320.63     19.38 o 
   5  -2   1     2535.71     2523.02     47.33 o 
   6  -2   1       75.62       77.03      1.54 o 
   7  -2   1      176.40      193.55      6.51 o 
   8  -2   1      522.58      524.52     16.16 o 
   9  -2   1      340.52      336.87     10.98 o 
  10  -2   1       14.89       15.76      1.52 o 
 -10  -1   1      133.33      130.11      3.95 o 
  -9  -1   1        1.01        1.14      0.47 o 
  -8  -1   1       52.67       45.25      4.45 o 
  -7  -1   1        0.18        0.17      0.18 o 
  -6  -1   1      264.82      242.84      3.55 o 
  -5  -1   1       33.74       39.43      0.75 o 
  -4  -1   1     1540.93     1648.26     22.41 o 
  -3  -1   1     2533.04     2447.22     45.19 o 
  -2  -1   1      138.02      119.53      1.75 o 
  -1  -1   1       11.43       15.85      0.34 o 
   0  -1   1     4208.99     3819.51     61.54 o 
   1  -1   1     6061.87     5369.81    102.40 o 
   2  -1   1     4804.32     4379.58     77.00 o 
   3  -1   1       28.76       28.50      0.75 o 
   4  -1   1      915.66     1003.22     16.57 o 
   5  -1   1     1207.77     1074.37     32.35 o 
   6  -1   1      201.20      181.52      3.99 o 
   7  -1   1       10.75        6.51      0.81 o 
   9  -1   1      356.46      363.03      8.87 o 
  10  -1   1       13.10       12.66      1.00 o 
 -10   0   1      180.92      176.82      6.10 o 
  -9   0   1      233.97      228.99      5.98 o 
  -8   0   1       24.09       22.64      1.20 o 
  -7   0   1      133.82      149.43      3.26 o 
  -6   0   1       82.25       70.13      1.66 o 
  -5   0   1        7.08        4.99      0.23 o 
  -4   0   1       50.78       53.37      0.88 o 
  -3   0   1     3673.04     3556.96     62.09 o 
  -2   0   1     4136.13     3787.27     44.01 o 
  -1   0   1        2.68        2.75      0.20 o 
   0   0   1      148.95      152.65      2.82 o 
   1   0   1       23.38       24.36      0.73 o 
   2   0   1     4569.20     4126.84     69.67 o 
   3   0   1     2184.82     2098.37     81.34 o 
   4   0   1      105.58      109.51      2.05 o 
   5   0   1      436.41      487.14     18.07 o 
   6   0   1      357.75      332.17      9.96 o 
   7   0   1      106.11      101.45      3.66 o 
   8   0   1      446.49      444.94     10.43 o 
   9   0   1       49.92       45.98      3.15 o 
  10   0   1       62.78       64.08      2.34 o 
  11   0   1       33.60       30.60      2.59 o 
 -10   1   1        0.37        0.46      0.50 o 
  -9   1   1      628.92      623.46     14.60 o 
  -8   1   1       28.41       25.34      2.68 o 
  -7   1   1        0.89        1.16      0.25 o 
  -6   1   1        2.39        0.84      0.22 o 
  -5   1   1       67.05       55.72      1.44 o 
  -4   1   1      300.84      268.90      4.79 o 
  -3   1   1      318.36      325.48      8.79 o 
  -2   1   1      896.40      962.67     14.13 o 
  -1   1   1     9738.63     8452.97    227.90 o 
   0   1   1     5221.77     4750.27     64.50 o 
   1   1   1      139.64      164.64      2.95 o 
   2   1   1      260.97      252.26      3.94 o 
   3   1   1      412.11      426.25      6.17 o 
   4   1   1       39.11       39.93      1.38 o 
   5   1   1      377.67      381.86      7.25 o 
   6   1   1      135.86      129.63      3.57 o 
   7   1   1        6.78        7.87      0.71 o 
   8   1   1       16.51       20.47      0.88 o 
   9   1   1      280.69      291.39      6.05 o 
  10   1   1        5.41        4.14      0.54 o 
  11   1   1       36.66       39.41      1.81 o 
 -10   2   1       11.99       12.74      1.07 o 
  -9   2   1       69.64       71.80      2.53 o 
  -8   2   1      103.80      105.82      4.17 o 
  -7   2   1        5.73        6.30      0.81 o 
  -6   2   1       14.82        9.87      0.50 o 
  -5   2   1      398.95      432.99      7.73 o 
  -4   2   1     1737.42     1894.43     28.10 o 
  -3   2   1      103.17       80.95      1.24 o 
  -2   2   1        4.78        4.27      0.20 o 
  -1   2   1     1365.77     1444.70     21.27 o 
   0   2   1      970.37     1002.31     12.34 o 
   1   2   1        3.78        1.73      0.09 o 
   2   2   1      296.41      313.36      4.40 o 
   3   2   1      496.62      568.79      8.52 o 
   4   2   1      135.11      135.09      2.64 o 
   5   2   1      315.84      276.92      6.66 o 
   6   2   1      544.59      510.86     13.69 o 
   7   2   1       75.79       72.10      1.68 o 
   8   2   1       15.89       16.73      1.00 o 
   9   2   1      618.50      654.93     12.72 o 
  10   2   1        3.74        2.26      0.48 o 
  11   2   1        6.87        7.08      1.01 o 
 -10   3   1       72.24       71.64      2.68 o 
  -9   3   1       83.98       88.03      3.86 o 
  -8   3   1      122.42      120.15      4.68 o 
  -7   3   1       76.20       79.49      3.25 o 
  -6   3   1      384.20      365.24     11.39 o 
  -5   3   1       71.04       71.28      1.90 o 
  -4   3   1      727.62      759.86     14.31 o 
  -3   3   1      983.20      923.34     14.04 o 
  -2   3   1       91.39       81.65      1.10 o 
  -1   3   1     2857.98     2692.76     32.19 o 
   0   3   1       43.53       44.92      0.78 o 
   1   3   1      416.82      422.46      7.46 o 
   2   3   1       12.38       10.46      0.28 o 
   3   3   1        2.20        7.39      0.21 o 
   4   3   1      120.98      145.43      3.19 o 
   5   3   1      455.74      491.69      7.74 o 
   6   3   1      863.47      876.75     13.63 o 
   7   3   1       10.99        9.62      0.60 o 
   8   3   1      262.21      268.86      5.25 o 
   9   3   1        2.23        2.95      0.55 o 
  10   3   1      176.95      168.13      7.32 o 
  11   3   1        6.07        4.42      0.90 o 
  -8   4   1        5.89        5.90      0.91 o 
  -7   4   1       21.95       20.23      1.52 o 
  -6   4   1       10.86       12.91      1.12 o 
  -5   4   1      316.46      298.92      7.16 o 
  -4   4   1      492.30      488.35      7.43 o 
  -3   4   1        3.92        4.51      0.15 o 
  -2   4   1      140.00      189.17      2.65 o 
  -1   4   1      127.95      111.24      1.62 o 
   0   4   1     1004.44      938.79     11.51 o 
   1   4   1        9.15        8.03      0.28 o 
   2   4   1      748.72      878.12     11.58 o 
   3   4   1      135.97      140.55      2.17 o 
   4   4   1        7.78        8.86      0.24 o 
   5   4   1      609.01      621.25     12.62 o 
   6   4   1        1.13        2.49      0.34 o 
   7   4   1      126.05      114.35      4.29 o 
   8   4   1      226.87      222.52     14.64 o 
   9   4   1      216.40      233.22      8.44 o 
  10   4   1       31.17       32.15      1.80 o 
  -9   5   1        0.77       -0.20      0.71 o 
  -8   5   1      158.34      150.65      5.69 o 
  -7   5   1        0.46        0.51      0.51 o 
  -6   5   1       88.52       88.03      3.56 o 
  -5   5   1       65.16       68.42      2.14 o 
  -4   5   1      193.39      188.32      3.69 o 
  -3   5   1      211.54      197.81      2.56 o 
  -2   5   1        4.98        4.74      0.21 o 
  -1   5   1      401.39      435.12      6.14 o 
   0   5   1     1092.53     1088.96     24.04 o 
   1   5   1       13.44        8.01      0.30 o 
   2   5   1        0.04        1.12      0.23 o 
   3   5   1       20.28       20.81      0.56 o 
   4   5   1       14.28       15.30      0.53 o 
   5   5   1      542.90      552.08     11.28 o 
   6   5   1      231.07      215.67      4.79 o 
   7   5   1      247.17      250.96      6.63 o 
   8   5   1      106.15      105.73      2.66 o 
   9   5   1      376.21      206.25      8.74 o 
  10   5   1       34.23       31.81      1.76 o 
  -8   6   1        9.71        8.64      1.12 o 
  -7   6   1       17.57       17.89      1.52 o 
  -6   6   1       26.25       26.11      1.29 o 
  -5   6   1        0.17        0.97      0.56 o 
  -4   6   1       12.65       12.91      0.82 o 
  -3   6   1     1065.42     1049.59     15.95 o 
  -2   6   1      204.04      206.45      2.97 o 
  -1   6   1      843.97      855.82     13.04 o 
   0   6   1        0.56        1.15      0.32 o 
   1   6   1      343.16      358.12      4.92 o 
   2   6   1       72.14       76.29      1.35 o 
   3   6   1      210.71      222.28      3.20 o 
   4   6   1      213.77      221.08      3.17 o 
   5   6   1      507.28      459.59     14.33 o 
   6   6   1      214.18      208.33      4.72 o 
   7   6   1       45.20       49.89      2.61 o 
   8   6   1      228.61      247.34      5.38 o 
   9   6   1       77.55       79.89      3.12 o 
  10   6   1       41.88       43.58      2.16 o 
  -7   7   1        2.09        2.74      0.81 o 
  -6   7   1        6.58        5.74      0.68 o 
  -5   7   1       42.59       38.49      3.15 o 
  -4   7   1      208.91      199.98      5.12 o 
  -3   7   1        3.94        3.13      0.26 o 
  -2   7   1      123.55      107.89      1.97 o 
  -1   7   1      800.79      802.68     10.89 o 
   0   7   1     1367.59     1372.23     17.44 o 
   1   7   1        3.38        4.14      0.48 o 
   2   7   1      135.58      131.21      2.05 o 
   3   7   1      983.13     1003.25     23.60 o 
   4   7   1      229.04      210.08      3.10 o 
   5   7   1      137.88      129.34      2.51 o 
   6   7   1       98.21      104.67      2.92 o 
   7   7   1        0.18        0.26      0.37 o 
   8   7   1      196.35      190.56      5.09 o 
   9   7   1       49.03       50.21      2.10 o 
  -7   8   1        7.19        6.71      1.12 o 
  -6   8   1       11.49       12.37      1.00 o 
  -5   8   1       18.12       17.91      1.10 o 
  -4   8   1       33.43       35.27      1.49 o 
  -3   8   1       77.38       71.02      1.40 o 
  -2   8   1        1.41        2.27      0.42 o 
  -1   8   1       79.24       76.95      1.55 o 
   0   8   1     1276.86     1265.81     17.05 o 
   1   8   1      268.29      252.89      3.72 o 
   2   8   1        1.80        3.44      0.26 o 
   3   8   1       65.76       66.57      1.18 o 
   4   8   1      178.62      183.57      2.63 o 
   5   8   1       64.19       64.68      1.48 o 
   6   8   1        6.35        6.85      0.39 o 
   7   8   1        1.78        2.43      0.61 o 
   8   8   1        6.99        7.83      1.22 o 
  -5   9   1        1.42        0.60      1.12 o 
  -4   9   1       21.48       21.50      1.27 o 
  -3   9   1      205.90      199.99      3.93 o 
  -2   9   1        2.87        2.97      0.37 o 
  -1   9   1       27.61       32.24      0.90 o 
   0   9   1       31.19       26.43      1.03 o 
   1   9   1      149.85      152.61      2.43 o 
   2   9   1        7.55        8.78      0.41 o 
   3   9   1      159.28      155.36      2.31 o 
   4   9   1       16.16       18.96      0.59 o 
   5   9   1       14.33       18.68      0.84 o 
   6   9   1       74.40       67.16      2.82 o 
   7   9   1       24.40       26.04      2.39 o 
  -4  10   1        7.76        9.54      1.12 o 
  -3  10   1       42.40       38.07      1.08 o 
  -2  10   1        9.58        8.31      0.53 o 
  -1  10   1      101.96      102.31      2.03 o 
   0  10   1      226.26      219.57      3.82 o 
   1  10   1        6.94        6.84      0.48 o 
   2  10   1       12.57       11.23      0.58 o 
   3  10   1       69.60       74.17      1.83 o 
   4  10   1        2.75        1.53      0.33 o 
   5  10   1       29.61       27.85      1.15 o 
   6  10   1       97.66      101.13      3.33 o 
  -2  11   1        0.02       -0.27      0.35 o 
  -1  11   1        0.06       -0.30      0.30 o 
   0  11   1       61.47       67.02      1.53 o 
   1  11   1       18.20       17.43      1.21 o 
   2  11   1        2.30        3.01      0.44 o 
   3  11   1        0.49       -0.04      0.34 o 
   4  11   1      143.25      143.92      3.08 o 
  -2 -11   2       83.24       88.40      1.92 o 
  -1 -11   2       17.02       16.41      0.71 o 
   0 -11   2        0.85        1.27      0.52 o 
   1 -11   2       32.89       33.74      1.07 o 
  -5 -10   2       87.96       90.50      1.94 o 
  -4 -10   2       98.03       97.61      2.02 o 
  -3 -10   2       11.85       15.77      0.72 o 
  -2 -10   2       24.41       26.70      0.88 o 
  -1 -10   2        0.76        0.67      0.27 o 
   0 -10   2       19.31       20.42      0.86 o 
   1 -10   2       76.82       76.43      1.86 o 
   2 -10   2        3.02        3.74      0.34 o 
   3 -10   2        2.94        2.41      0.52 o 
   4 -10   2       15.56       13.62      1.73 o 
  -7  -9   2        6.02        5.91      0.71 o 
  -6  -9   2       45.19       45.85      1.85 o 
  -5  -9   2       79.32       78.19      1.69 o 
  -4  -9   2        7.62        7.35      0.51 o 
  -3  -9   2      226.57      223.66      3.84 o 
  -2  -9   2       47.86       46.95      1.17 o 
  -1  -9   2       38.59       41.74      1.07 o 
   0  -9   2       27.29       27.28      1.03 o 
   1  -9   2       12.59       11.29      0.95 o 
   2  -9   2      264.51      269.09      5.01 o 
   3  -9   2        3.24        3.18      0.51 o 
   4  -9   2        0.63        0.03      0.36 o 
   5  -9   2      103.75      102.26      5.18 o 
  -8  -8   2       35.29       36.13      1.71 o 
  -7  -8   2       28.31       29.36      0.92 o 
  -6  -8   2       48.71       46.07      2.07 o 
  -5  -8   2      101.73      104.79      1.90 o 
  -4  -8   2       41.78       47.43      1.07 o 
  -3  -8   2       37.12       36.50      0.93 o 
  -2  -8   2        9.88        6.83      0.37 o 
  -1  -8   2        0.18        1.15      0.51 o 
   0  -8   2      117.37      122.64      2.13 o 
   1  -8   2        0.15        0.24      0.23 o 
   2  -8   2       96.30       96.21      1.95 o 
   3  -8   2       53.27       52.58      1.63 o 
   4  -8   2      106.26      100.21      2.65 o 
   5  -8   2        0.12        0.11      0.60 o 
   6  -8   2       65.22       62.99      2.34 o 
   7  -8   2        5.37        5.36      1.17 o 
  -8  -7   2       27.29       27.41      1.23 o 
  -7  -7   2        0.29        0.50      0.25 o 
  -6  -7   2        7.10        7.17      0.48 o 
  -5  -7   2        4.75        4.83      0.40 o 
  -4  -7   2      432.57      427.97      9.78 o 
  -3  -7   2      125.51      127.67      3.91 o 
  -2  -7   2       47.20       48.72      1.00 o 
  -1  -7   2       93.48       99.73      1.61 o 
   0  -7   2       13.78        9.90      0.44 o 
   1  -7   2      620.63      599.44      8.74 o 
   2  -7   2       12.86       13.20      0.46 o 
   3  -7   2       85.30       80.72      2.15 o 
   4  -7   2      197.92      186.01      4.24 o 
   5  -7   2      837.92      841.75     49.10 o 
   6  -7   2        3.96        3.91      0.57 o 
   7  -7   2        7.48        7.11      2.13 o 
   8  -7   2       19.70       20.03      1.32 o 
  -9  -6   2        9.07        9.59      1.11 o 
  -8  -6   2        0.30        0.43      0.54 o 
  -7  -6   2      336.80      336.73      6.98 o 
  -6  -6   2       72.68       69.79      1.93 o 
  -5  -6   2        0.07        0.64      0.20 o 
  -4  -6   2      609.79      620.87     11.70 o 
  -3  -6   2      141.63      150.22      2.41 o 
  -2  -6   2        3.43        3.48      0.25 o 
  -1  -6   2      207.64      204.90      3.16 o 
   0  -6   2       26.22       24.23      0.61 o 
   1  -6   2       88.21       84.37      1.35 o 
   2  -6   2      728.93      742.96     12.22 o 
   3  -6   2       17.18       17.76      0.76 o 
   4  -6   2        1.18        1.50      0.36 o 
   5  -6   2      465.57      463.67     10.46 o 
   6  -6   2      361.63      350.88      7.59 o 
   7  -6   2       37.30       37.05      1.66 o 
   8  -6   2       19.69       20.57      1.27 o 
  -9  -5   2       54.44       55.40      2.40 o 
  -8  -5   2        7.88        7.15      0.90 o 
  -7  -5   2      299.08      308.11      6.35 o 
  -6  -5   2        0.92        1.16      0.22 o 
  -5  -5   2      477.08      455.03      6.55 o 
  -4  -5   2      679.63      705.38     12.91 o 
  -3  -5   2      330.31      318.48      4.65 o 
  -2  -5   2      515.90      561.96      7.94 o 
  -1  -5   2     1059.98     1129.25     14.76 o 
   0  -5   2      309.17      367.52      4.96 o 
   1  -5   2        3.71        4.50      0.30 o 
   2  -5   2      127.21      116.62      1.70 o 
   3  -5   2       63.99       63.27      1.66 o 
   4  -5   2      111.05       98.15      2.41 o 
   5  -5   2        1.39        2.13      0.88 o 
   6  -5   2      195.39      189.52      4.99 o 
   7  -5   2       29.35       28.65      1.20 o 
   8  -5   2      136.78      127.88      4.98 o 
   9  -5   2        8.88       11.18      1.32 o 
 -10  -4   2        1.30        0.85      0.64 o 
  -9  -4   2      199.04      196.33      5.86 o 
  -8  -4   2      149.11      141.67      4.42 o 
  -7  -4   2       33.50       37.36      1.24 o 
  -6  -4   2      398.23      389.52      6.39 o 
  -5  -4   2      729.94      747.56      9.97 o 
  -4  -4   2     2000.30     2018.92     29.91 o 
  -3  -4   2        3.66        7.32      0.32 o 
  -2  -4   2       54.45       67.77      1.16 o 
  -1  -4   2      806.26      915.75     12.69 o 
   0  -4   2      676.78      703.70     11.03 o 
   1  -4   2       49.26       72.72      1.20 o 
   2  -4   2      289.68      295.61      4.50 o 
   3  -4   2        1.89        2.52      0.36 o 
   4  -4   2      227.26      227.12      4.84 o 
   5  -4   2      428.35      421.88      8.63 o 
   6  -4   2       95.66       95.27      1.98 o 
   7  -4   2        2.81        6.43      0.88 o 
   8  -4   2        5.93        6.10      0.91 o 
   9  -4   2       81.28       77.26      3.56 o 
 -10  -3   2       29.38       27.24      2.54 o 
  -9  -3   2        1.89        1.86      0.66 o 
  -8  -3   2        0.87        1.20      1.07 o 
  -7  -3   2      136.01      151.70      4.49 o 
  -6  -3   2       36.52       35.87      0.85 o 
  -5  -3   2      129.20      124.95      1.65 o 
  -4  -3   2     1056.28     1067.23     13.50 o 
  -3  -3   2     1370.18     1247.10     32.10 o 
  -2  -3   2      939.15     1011.51     16.14 o 
  -1  -3   2      179.45      195.77      3.28 o 
   0  -3   2     2833.34     2832.43     94.99 o 
   1  -3   2      354.41      345.38      4.35 o 
   2  -3   2      134.15      136.48      2.52 o 
   3  -3   2      130.18      131.56      2.45 o 
   4  -3   2       21.06       20.76      0.59 o 
   5  -3   2      968.12      942.57     14.38 o 
   6  -3   2      520.66      545.63      9.16 o 
   7  -3   2       12.80       15.30      1.01 o 
   8  -3   2       74.97       65.46      2.95 o 
   9  -3   2      141.41      143.23      5.39 o 
  10  -3   2       50.51       50.62      2.74 o 
 -10  -2   2      138.35      137.04      4.12 o 
  -9  -2   2      145.47      146.32      3.51 o 
  -8  -2   2      124.98      123.07      2.97 o 
  -7  -2   2      104.00      116.02      2.18 o 
  -6  -2   2        2.91        3.43      0.25 o 
  -5  -2   2      465.14      471.09      5.41 o 
  -4  -2   2       78.07       78.22      1.06 o 
  -3  -2   2     1673.42     1763.44     32.48 o 
  -2  -2   2      641.17      684.57      9.47 o 
  -1  -2   2     2582.13     2492.63     57.19 o 
   0  -2   2     1761.47     1741.80     39.96 o 
   1  -2   2      135.75      141.12      2.02 o 
   2  -2   2      446.66      440.73      8.36 o 
   3  -2   2        0.92        1.29      0.14 o 
   4  -2   2      121.98       97.35      1.68 o 
   5  -2   2      512.50      564.54      7.77 o 
   6  -2   2      392.30      387.24      5.97 o 
   7  -2   2       21.63       23.01      0.87 o 
   8  -2   2      199.74      198.12      6.81 o 
   9  -2   2       17.60       22.87      1.63 o 
  10  -2   2        2.58        1.83      0.71 o 
 -10  -1   2        2.44        2.50      0.82 o 
  -9  -1   2      209.44      215.24      4.85 o 
  -8  -1   2       11.50       13.20      0.59 o 
  -7  -1   2       80.68       79.17      1.61 o 
  -6  -1   2      240.35      262.34      4.34 o 
  -5  -1   2      297.48      309.16      4.37 o 
  -4  -1   2     1705.77     1702.15     17.91 o 
  -3  -1   2       26.74       23.50      0.39 o 
  -2  -1   2      286.89      308.52      4.32 o 
  -1  -1   2     1177.72     1225.26     16.85 o 
   0  -1   2     1288.73     1261.39     17.52 o 
   1  -1   2      941.58     1013.28     22.21 o 
   2  -1   2      898.87      950.85     15.71 o 
   3  -1   2       20.19       29.71      0.61 o 
   4  -1   2      475.32      456.28      7.33 o 
   5  -1   2      855.75      900.92     12.78 o 
   6  -1   2      104.92      101.82      1.96 o 
   7  -1   2       13.23       13.37      0.85 o 
   8  -1   2      196.73      207.76      5.21 o 
   9  -1   2       62.74       61.30      2.74 o 
  10  -1   2       13.35       16.43      1.12 o 
  11  -1   2       17.90       18.40      1.93 o 
 -10   0   2       85.69       84.79      2.92 o 
  -9   0   2       27.46       25.15      1.42 o 
  -8   0   2      182.29      181.93      3.27 o 
  -7   0   2      243.38      267.73      4.50 o 
  -6   0   2       15.14       12.54      0.49 o 
  -5   0   2       66.92       76.02      1.23 o 
  -4   0   2     1570.35     1597.39     16.76 o 
  -3   0   2      467.88      435.47      5.04 o 
  -2   0   2     1228.57     1261.90     18.82 o 
  -1   0   2      103.90       75.52      1.02 o 
   0   0   2     6172.75     5258.38     85.16 o 
   1   0   2     1343.10     1309.99     19.21 o 
   2   0   2     2125.28     2051.67     44.45 o 
   3   0   2      534.83      499.67      8.63 o 
   4   0   2      283.90      280.22      4.96 o 
   5   0   2     1988.65     1939.50     60.75 o 
   6   0   2      590.66      611.28     10.64 o 
   7   0   2      149.26      154.21      3.93 o 
   9   0   2       97.32       99.97      5.69 o 
  10   0   2        7.21        8.52      0.85 o 
  11   0   2       14.69       13.44      1.10 o 
 -10   1   2       13.96       15.97      1.98 o 
  -9   1   2       37.40       34.32      1.63 o 
  -8   1   2        1.29        0.67      0.34 o 
  -7   1   2       78.69       86.70      1.75 o 
  -6   1   2        7.65        6.29      0.36 o 
  -5   1   2      110.91      100.86      1.84 o 
  -4   1   2      375.36      371.14      4.96 o 
  -3   1   2     1089.85     1110.58     12.81 o 
  -2   1   2        4.12        5.29      0.30 o 
  -1   1   2     2041.95     2006.18     25.38 o 
   0   1   2       14.60       17.21      0.26 o 
   1   1   2      531.56      623.16      7.89 o 
   2   1   2     1948.75     1985.68     59.90 o 
   3   1   2      110.23      112.80      2.27 o 
   4   1   2     1100.20     1069.73     15.34 o 
   5   1   2      142.84      160.68      2.74 o 
   6   1   2      126.99      125.07      3.23 o 
   7   1   2      174.51      178.51      3.75 o 
   8   1   2      621.72      623.00     14.21 o 
   9   1   2       57.51       54.02      1.93 o 
  10   1   2       14.15       11.87      0.88 o 
  11   1   2       33.45       31.72      2.54 o 
 -10   2   2       10.98        8.86      0.95 o 
  -9   2   2      156.95      158.04      4.53 o 
  -8   2   2       31.49       28.01      1.93 o 
  -7   2   2        2.55        3.98      0.46 o 
  -6   2   2       91.56       91.10      2.78 o 
  -5   2   2      149.13      143.31      2.54 o 
  -4   2   2     2131.83     2160.25     27.07 o 
  -3   2   2       16.18       21.22      0.35 o 
  -2   2   2        1.07        1.10      0.08 o 
  -1   2   2       34.45       36.09      0.53 o 
   0   2   2     3679.15     3430.44     43.37 o 
   1   2   2      274.80      325.19      4.99 o 
   2   2   2     2072.30     2152.26     35.38 o 
   3   2   2      477.65      542.03      8.62 o 
   4   2   2      443.09      411.59      6.84 o 
   5   2   2     1211.15     1269.92     45.48 o 
   6   2   2      412.62      424.64      9.79 o 
   7   2   2        5.47        9.95      0.88 o 
   8   2   2      292.18      300.51      5.76 o 
   9   2   2       66.99       64.25      2.25 o 
  10   2   2        0.50        0.10      0.50 o 
  11   2   2       64.30       66.99      3.86 o 
 -10   3   2       13.74       15.43      1.24 o 
  -9   3   2       35.12       34.99      2.39 o 
  -8   3   2        0.16        0.20      0.61 o 
  -7   3   2      138.64      145.62      3.54 o 
  -6   3   2        8.60        7.71      0.81 o 
  -5   3   2        2.53        3.55      0.35 o 
  -4   3   2     1009.26      980.02     13.27 o 
  -3   3   2     2566.80     2574.20     31.33 o 
  -2   3   2      568.38      611.77      6.72 o 
  -1   3   2       45.69       41.96      0.57 o 
   0   3   2     5074.43     4836.00     61.83 o 
   1   3   2      152.34      163.58      2.10 o 
   2   3   2      240.61      270.64      5.08 o 
   3   3   2     1025.21     1155.63     21.70 o 
   4   3   2        3.11        5.21      0.49 o 
   5   3   2     1689.72     1699.01     47.63 o 
   6   3   2       83.91       91.36      2.26 o 
   7   3   2       22.70       23.96      0.68 o 
   8   3   2        9.51       12.17      1.74 o 
   9   3   2      255.85      113.85      5.29 o 
  10   3   2        0.53       -0.01      0.71 o 
  11   3   2       34.71       31.21      2.54 o 
  -9   4   2       33.57       35.27      2.24 o 
  -8   4   2       30.38       29.78      1.93 o 
  -7   4   2       11.50       12.60      1.22 o 
  -6   4   2        4.35        4.84      0.49 o 
  -5   4   2      201.63      189.21      9.26 o 
  -4   4   2       18.38       17.28      0.66 o 
  -3   4   2      885.21      859.80      9.24 o 
  -2   4   2       17.75       16.98      0.32 o 
  -1   4   2     1348.78     1478.71     15.82 o 
   0   4   2     1238.94     1459.41     17.12 o 
   1   4   2      149.13      172.05      2.16 o 
   2   4   2      292.60      304.64      3.91 o 
   3   4   2       72.46       56.27      0.79 o 
   4   4   2      185.50      178.19      2.88 o 
   5   4   2      269.50      277.29      5.86 o 
   6   4   2     1130.34     1181.11     23.64 o 
   7   4   2      269.45      270.32      5.12 o 
   8   4   2      217.35      231.52      4.94 o 
   9   4   2      296.46      284.04      7.83 o 
  10   4   2        0.31       -0.41      0.50 o 
  -9   5   2      136.00      145.16      5.79 o 
  -8   5   2        0.03       -0.51      0.51 o 
  -7   5   2       20.52       20.43      1.52 o 
  -6   5   2        0.33        0.61      0.51 o 
  -5   5   2        0.46        0.67      0.85 o 
  -4   5   2      567.36      556.06      7.91 o 
  -3   5   2       77.88       84.07      1.22 o 
  -2   5   2      112.05      114.25      1.50 o 
  -1   5   2      278.12      268.84      2.91 o 
   0   5   2      696.17      673.67      7.95 o 
   1   5   2       24.49       48.67      0.83 o 
   2   5   2      582.18      647.90      9.90 o 
   3   5   2      268.56      291.21      4.01 o 
   4   5   2      139.99      127.43      1.87 o 
   5   5   2       26.27       26.22      1.20 o 
   6   5   2      602.61      593.51     12.16 o 
   7   5   2        0.08       -0.24      0.24 o 
   8   5   2      342.69      357.37      7.34 o 
   9   5   2      160.84      170.15      4.66 o 
  10   5   2        2.62        2.44      1.12 o 
  -8   6   2       11.49       13.82      1.42 o 
  -7   6   2        1.41        1.22      0.61 o 
  -6   6   2       32.09       32.94      1.93 o 
  -5   6   2       67.75       57.33      2.00 o 
  -4   6   2      462.54      443.68      8.06 o 
  -3   6   2      152.20      142.93      2.50 o 
  -2   6   2        6.83       10.75      0.33 o 
  -1   6   2       95.63      113.13      1.53 o 
   0   6   2      859.11      917.06     11.32 o 
   1   6   2      100.86      110.19      1.99 o 
   2   6   2       56.36       54.45      0.98 o 
   3   6   2        0.01        0.67      0.23 o 
   4   6   2      148.17      142.50      2.70 o 
   5   6   2      887.32      868.03     18.74 o 
   6   6   2      216.76      218.89      4.29 o 
   7   6   2        4.03        3.38      0.46 o 
   8   6   2      137.87      137.55      3.30 o 
   9   6   2      267.74      271.51      9.25 o 
  10   6   2       11.44        7.12      1.52 o 
  -7   7   2        0.26        0.30      0.61 o 
  -6   7   2       35.37       31.00      1.93 o 
  -5   7   2       43.08       41.32      1.63 o 
  -4   7   2      102.09       99.58      2.09 o 
  -3   7   2      492.45      460.72      9.36 o 
  -2   7   2      168.22      164.51      2.17 o 
  -1   7   2      162.50      173.69      2.78 o 
   0   7   2      582.97      576.16     11.51 o 
   1   7   2      664.13      653.56      8.79 o 
   2   7   2       39.75       39.02      0.81 o 
   3   7   2       17.28       16.43      0.51 o 
   4   7   2       65.44       69.65      1.42 o 
   5   7   2       60.66       58.79      1.22 o 
   6   7   2      109.07      105.33      2.40 o 
   7   7   2       12.09       12.68      2.03 o 
   8   7   2      164.55      170.57      6.30 o 
   9   7   2       51.47       53.15      2.20 o 
  -6   8   2       10.95        9.76      1.22 o 
  -5   8   2        3.02        3.94      0.61 o 
  -4   8   2       98.36       99.35      2.12 o 
  -3   8   2       39.61       40.18      1.25 o 
  -2   8   2        1.66        1.06      0.20 o 
  -1   8   2      118.44      118.63      1.74 o 
   0   8   2      224.37      222.54      3.74 o 
   1   8   2        2.04        2.84      0.47 o 
   2   8   2        4.82        4.70      0.32 o 
   3   8   2      177.04      169.33      2.97 o 
   4   8   2       12.23       14.27      0.60 o 
   5   8   2      201.39      181.74      4.31 o 
   6   8   2       25.43       30.58      1.43 o 
   7   8   2        9.90        8.35      0.86 o 
   8   8   2      135.56      136.01      5.39 o 
  -5   9   2       20.83       20.38      1.22 o 
  -4   9   2      160.84      158.40      4.34 o 
  -3   9   2      139.90      137.61      2.88 o 
  -2   9   2       36.81       36.64      0.95 o 
  -1   9   2       41.40       42.95      0.92 o 
   0   9   2      364.21      361.93      5.19 o 
   1   9   2        0.40        0.42      0.21 o 
   2   9   2        0.46        0.65      0.25 o 
   3   9   2        3.87        3.67      0.36 o 
   4   9   2        2.13        1.70      0.35 o 
   5   9   2      112.16      107.82      2.45 o 
   6   9   2        0.53        0.48      0.26 o 
   7   9   2        4.15        4.32      0.75 o 
  -4  10   2        4.41        4.25      0.71 o 
  -3  10   2       67.13       65.91      1.95 o 
  -2  10   2       27.02       30.65      1.00 o 
  -1  10   2      127.51      132.91      2.50 o 
   0  10   2       25.19       26.86      1.28 o 
   1  10   2       45.64       42.76      1.07 o 
   2  10   2       12.31       12.05      0.56 o 
   3  10   2        0.35       -0.18      0.24 o 
   4  10   2       43.19       40.76      1.07 o 
   5  10   2        4.46        6.13      0.55 o 
   6  10   2       95.44       88.81      2.67 o 
  -1  11   2       55.50       61.54      2.21 o 
   0  11   2       24.54       22.87      0.92 o 
   1  11   2        0.72        0.12      0.30 o 
   2  11   2        4.27        3.72      0.48 o 
   3  11   2        0.08        0.11      0.33 o 
   4  11   2       83.29       94.87      2.23 o 
  -5 -10   3      134.65      152.78      5.90 o 
  -4 -10   3       15.48       13.89      0.66 o 
  -3 -10   3       45.15       46.55      1.88 o 
  -2 -10   3       12.13       11.80      0.61 o 
  -1 -10   3        0.28       -0.23      0.25 o 
   0 -10   3       72.10       71.92      1.84 o 
   1 -10   3        1.65        2.81      0.40 o 
   2 -10   3      157.09      153.33      3.86 o 
   3 -10   3       49.14       48.11      1.70 o 
  -6  -9   3       26.03       30.31      1.04 o 
  -5  -9   3       49.14       46.92      1.20 o 
  -4  -9   3      407.44      423.53      7.31 o 
  -3  -9   3        0.54        2.09      0.32 o 
  -2  -9   3        4.34        3.55      0.33 o 
  -1  -9   3        7.72        7.55      0.48 o 
   0  -9   3        4.26        5.52      0.43 o 
   1  -9   3      114.92      114.57      2.32 o 
   2  -9   3        0.16        0.05      0.34 o 
   3  -9   3        2.78        3.89      0.54 o 
   4  -9   3       84.67       82.91      2.39 o 
   5  -9   3      146.79      152.21     22.67 o 
  -7  -8   3      221.67      242.46      5.43 o 
  -6  -8   3        2.74        1.66      0.34 o 
  -5  -8   3       60.47       59.59      1.27 o 
  -4  -8   3       29.56       28.94      0.90 o 
  -3  -8   3      164.03      165.30      2.72 o 
  -2  -8   3        0.25        0.93      0.23 o 
  -1  -8   3       48.26       50.84      1.01 o 
   0  -8   3        0.00       -0.15      0.20 o 
   1  -8   3      366.96      354.76      6.16 o 
   2  -8   3      248.38      237.22      4.22 o 
   3  -8   3        8.57        7.97      0.62 o 
   4  -8   3       17.95       15.82      0.85 o 
   5  -8   3      126.67      113.73     18.75 o 
   6  -8   3       15.39       14.91      1.43 o 
  -8  -7   3       30.17       30.67      1.79 o 
  -7  -7   3       61.43       60.27      1.43 o 
  -6  -7   3      175.45      189.91      3.51 o 
  -5  -7   3      121.08      134.25      2.72 o 
  -4  -7   3       52.54       56.15      1.58 o 
  -3  -7   3       18.55       22.68      0.65 o 
  -2  -7   3      215.53      211.78      3.27 o 
  -1  -7   3        1.82        1.05      0.24 o 
   0  -7   3       38.19       35.86      0.76 o 
   1  -7   3      146.07      134.22      2.56 o 
   2  -7   3      578.56      551.02      9.22 o 
   3  -7   3      229.14      228.66      5.12 o 
   4  -7   3      133.71      127.39      3.49 o 
   5  -7   3       42.86       40.36      1.89 o 
   7  -7   3        8.86        5.26      0.92 o 
  -9  -6   3       16.67       16.51      1.36 o 
  -8  -6   3       97.31       91.12      3.86 o 
  -7  -6   3        1.83        2.40      0.38 o 
  -6  -6   3       57.10       59.15      1.38 o 
  -5  -6   3      137.91      131.54      2.20 o 
  -4  -6   3      920.49      949.79     13.33 o 
  -3  -6   3      109.64      117.53      1.97 o 
  -2  -6   3        0.64        0.53      0.19 o 
  -1  -6   3       58.19       61.13      1.08 o 
   0  -6   3       36.28       34.67      0.71 o 
   1  -6   3      549.68      539.01      7.22 o 
   2  -6   3      136.56      126.20      2.35 o 
   3  -6   3      192.09      185.65      4.19 o 
   4  -6   3      827.00      801.12     16.13 o 
   5  -6   3      294.07      295.71     10.83 o 
   6  -6   3       33.83       33.98      1.86 o 
   7  -6   3        4.73        3.01      0.56 o 
   8  -6   3       64.06       63.43      3.71 o 
  -9  -5   3        1.14        0.86      0.58 o 
  -8  -5   3       76.19       76.45      2.94 o 
  -7  -5   3      298.01      308.26      6.25 o 
  -6  -5   3        3.73        3.42      0.33 o 
  -5  -5   3       65.35       66.29      1.25 o 
  -4  -5   3     1205.59     1184.47     16.48 o 
  -3  -5   3      147.88      164.19      2.56 o 
  -2  -5   3       16.46       18.93      0.68 o 
  -1  -5   3      179.88      168.88      4.82 o 
   0  -5   3      214.48      234.24      3.45 o 
   1  -5   3      395.21      400.81      5.40 o 
   2  -5   3       46.53       41.68      1.07 o 
   3  -5   3        3.69        3.70      0.38 o 
   4  -5   3       49.21       54.05      1.77 o 
   5  -5   3     1000.81      970.24     20.12 o 
   6  -5   3       52.13       48.25      1.51 o 
   7  -5   3        1.48        0.86      0.39 o 
   8  -5   3        3.97        3.51      0.97 o 
   9  -5   3        9.42       11.08      1.32 o 
 -10  -4   3        5.44        7.73      0.97 o 
  -9  -4   3        8.75       10.40      1.07 o 
  -8  -4   3       23.97       24.95      1.47 o 
  -7  -4   3      502.60      495.88     12.83 o 
  -6  -4   3        2.40        2.81      0.32 o 
  -5  -4   3       76.80       71.29      1.27 o 
  -4  -4   3       28.43       33.50      0.73 o 
  -3  -4   3      960.40      971.74     13.50 o 
  -2  -4   3        3.63        5.01      0.26 o 
  -1  -4   3      353.64      410.54      5.83 o 
   0  -4   3      295.59      300.19      4.30 o 
   1  -4   3      259.08      312.67      4.00 o 
   2  -4   3     1683.06     1704.81     24.90 o 
   3  -4   3        0.46        1.42      0.26 o 
   4  -4   3       78.87       79.28      1.66 o 
   5  -4   3       20.64       16.29      0.75 o 
   6  -4   3       64.37       71.39      1.95 o 
   7  -4   3       21.37       20.04      0.98 o 
   8  -4   3       33.81       30.81      1.78 o 
   9  -4   3       14.52       16.37      1.42 o 
 -10  -3   3        0.82        1.43      0.64 o 
  -9  -3   3       79.71       77.26      2.94 o 
  -8  -3   3      219.89      221.08      6.32 o 
  -7  -3   3       63.30       60.56      2.33 o 
  -6  -3   3      206.92      218.90      3.19 o 
  -5  -3   3      475.84      465.58      5.80 o 
  -4  -3   3     1860.25     1900.43     29.71 o 
  -3  -3   3      109.35      112.21      1.77 o 
  -2  -3   3      275.01      317.27      4.53 o 
  -1  -3   3       96.38      110.66      1.70 o 
   0  -3   3      581.98      642.34      9.72 o 
   1  -3   3      236.61      227.82      2.92 o 
   2  -3   3        0.74        3.87      0.28 o 
   3  -3   3       15.61       20.97      1.27 o 
   4  -3   3      390.94      380.89      6.68 o 
   5  -3   3      550.92      558.09      8.69 o 
   6  -3   3       85.82       95.81      2.37 o 
   7  -3   3        7.36        7.30      0.64 o 
   8  -3   3        7.86        8.64      1.02 o 
   9  -3   3        4.59        4.27      0.81 o 
  10  -3   3        7.29        8.03      1.12 o 
 -10  -2   3        0.63        0.33      0.49 o 
  -9  -2   3        0.49       -0.28      0.40 o 
  -8  -2   3      116.10      126.64      3.57 o 
  -7  -2   3      352.39      365.68      5.96 o 
  -6  -2   3        2.57        3.40      0.25 o 
  -5  -2   3       12.97        9.20      0.33 o 
  -4  -2   3      217.05      183.09      2.45 o 
  -3  -2   3     1792.02     1868.36     25.93 o 
  -2  -2   3      409.32      442.82      6.21 o 
  -1  -2   3        3.02        6.69      0.28 o 
   0  -2   3      312.30      321.88      4.53 o 
   1  -2   3      606.52      589.96      9.22 o 
   2  -2   3      285.66      278.84      6.04 o 
   3  -2   3       48.31       54.25      1.93 o 
   4  -2   3       42.07       39.65      0.82 o 
   5  -2   3      763.45      727.56     14.57 o 
   6  -2   3       33.29       29.07      0.80 o 
   7  -2   3       47.01       42.91      1.31 o 
   8  -2   3        3.82        3.44      1.22 o 
   9  -2   3       30.02       30.29      1.83 o 
  10  -2   3      122.92      134.28      5.18 o 
 -10  -1   3       63.09       63.20      2.41 o 
  -9  -1   3       20.90       19.23      1.02 o 
  -8  -1   3       26.53       26.02      1.35 o 
  -7  -1   3       59.33       60.80      1.36 o 
  -6  -1   3      207.19      218.45      3.70 o 
  -5  -1   3      395.56      372.16      4.03 o 
  -4  -1   3       64.21       75.88      1.03 o 
  -3  -1   3       42.72       29.78      0.53 o 
  -2  -1   3      449.67      480.85      6.69 o 
  -1  -1   3      160.96      170.27      2.46 o 
   0  -1   3       26.99       29.53      0.68 o 
   1  -1   3      856.32      905.26     17.00 o 
   2  -1   3     1296.50     1370.50     21.31 o 
   3  -1   3      186.14      195.01      3.15 o 
   4  -1   3      812.63      822.44     11.87 o 
   5  -1   3      594.89      564.30      8.24 o 
   6  -1   3      387.70      375.42      6.41 o 
   7  -1   3        3.04        3.63      0.67 o 
   8  -1   3       38.25       39.14      1.73 o 
   9  -1   3       61.84       62.01      2.74 o 
  10  -1   3      203.32      198.12      6.91 o 
 -10   0   3        8.78        8.68      0.93 o 
  -9   0   3        0.34        2.66      0.67 o 
  -8   0   3      132.75      135.76      2.59 o 
  -7   0   3       92.51       94.24      1.88 o 
  -6   0   3        0.93        4.37      0.81 o 
  -5   0   3       87.23       83.25      1.20 o 
  -4   0   3     1073.77     1068.05     12.19 o 
  -3   0   3        2.77        1.55      0.10 o 
  -2   0   3      477.17      551.02      6.63 o 
  -1   0   3        1.88        0.34      0.14 o 
   0   0   3      642.28      615.29      7.74 o 
   1   0   3     3080.87     2724.61     41.61 o 
   2   0   3     2513.93     2188.58     77.93 o 
   3   0   3     1049.39     1096.95     18.88 o 
   4   0   3     1722.01     1762.04     30.20 o 
   5   0   3     1026.03     1050.01     20.48 o 
   6   0   3       69.42       75.76      1.54 o 
   7   0   3       90.17       87.59      1.94 o 
   8   0   3      376.67      380.65      7.86 o 
   9   0   3       32.68       35.35      1.21 o 
  10   0   3       41.99       40.65      1.71 o 
  11   0   3      130.20      138.12      4.05 o 
 -10   1   3       86.60       86.92      3.10 o 
  -9   1   3       85.11       82.41      2.11 o 
  -8   1   3       83.16       82.77      2.04 o 
  -7   1   3      343.56      358.97      5.90 o 
  -6   1   3        6.12        6.40      0.37 o 
  -5   1   3       47.76       45.81      0.72 o 
  -4   1   3     2203.10     2232.02     25.19 o 
  -3   1   3      684.52      695.24      9.10 o 
  -2   1   3       47.86       50.21      0.64 o 
  -1   1   3      994.15     1013.40     12.71 o 
   0   1   3      770.57      773.90      9.75 o 
   1   1   3     1357.36     1463.13     18.46 o 
   2   1   3     1169.57     1262.58     20.20 o 
   3   1   3       28.23       24.76      0.67 o 
   4   1   3       57.17       56.44      1.07 o 
   5   1   3     4951.60     4855.48     97.74 o 
   6   1   3      560.17      566.04     11.97 o 
   7   1   3        0.07        0.35      0.18 o 
   8   1   3        9.59        8.75      0.68 o 
   9   1   3       72.82       73.56      2.56 o 
  10   1   3       29.78       31.24      1.20 o 
  11   1   3       22.37       22.77      2.13 o 
 -10   2   3       16.66       17.61      1.37 o 
  -9   2   3       33.52       31.21      1.19 o 
  -8   2   3        6.26        5.84      0.54 o 
  -7   2   3      695.74      711.59     12.58 o 
  -6   2   3       45.35       47.67      1.10 o 
  -5   2   3      145.44      141.08      2.77 o 
  -4   2   3       14.31       12.09      0.28 o 
  -3   2   3     1698.50     1676.24     22.43 o 
  -2   2   3      126.19      121.99      1.88 o 
  -1   2   3      763.42      807.73      9.13 o 
   0   2   3       32.64       40.43      0.57 o 
   1   2   3      125.48      128.46      1.72 o 
   2   2   3     1950.58     2020.39     36.63 o 
   3   2   3       18.84       21.46      0.44 o 
   4   2   3        4.86        9.16      0.35 o 
   5   2   3       61.53       43.61      1.08 o 
   6   2   3      345.70      343.88      8.70 o 
   7   2   3      154.85      155.67      3.10 o 
   8   2   3      190.79      190.21      4.78 o 
  10   2   3       22.08       20.85      1.52 o 
  11   2   3       41.20       49.02      4.02 o 
  -9   3   3       78.03       81.52      2.85 o 
  -8   3   3       30.11       29.25      1.09 o 
  -7   3   3       36.72       36.15      2.24 o 
  -6   3   3      233.11      234.18      5.19 o 
  -5   3   3      387.61      379.73      7.95 o 
  -4   3   3      881.88      903.91     11.40 o 
  -3   3   3       56.52       47.77      1.00 o 
  -2   3   3      263.66      269.40      3.34 o 
  -1   3   3     1013.48     1060.97     12.15 o 
   0   3   3      620.18      696.39      7.63 o 
   1   3   3       13.72       14.24      0.24 o 
   2   3   3        0.13        2.94      0.31 o 
   3   3   3      118.14      124.61      3.09 o 
   4   3   3     1198.38     1201.54     19.02 o 
   5   3   3       63.38       55.59      1.94 o 
   6   3   3      287.68      281.07      5.83 o 
   7   3   3       15.01       15.35      0.70 o 
   8   3   3       76.73       82.00      2.46 o 
   9   3   3       21.71       19.92      1.73 o 
  10   3   3        6.98        7.12      1.22 o 
  -9   4   3       23.85       24.17      1.63 o 
  -8   4   3       26.39       26.17      1.22 o 
  -7   4   3      106.29      110.77      2.94 o 
  -6   4   3        6.67        7.27      0.86 o 
  -5   4   3       27.78       27.92      1.07 o 
  -4   4   3     1600.27     1573.81     23.86 o 
  -3   4   3      580.74      603.44      7.06 o 
  -2   4   3      184.69      198.51      2.31 o 
  -1   4   3       96.13      117.45      1.43 o 
   0   4   3      474.89      510.11      5.37 o 
   1   4   3      160.56      152.92      1.73 o 
   2   4   3      509.16      582.25      7.21 o 
   3   4   3       11.29        8.04      0.32 o 
   4   4   3       89.65       85.80      2.71 o 
   5   4   3      864.29      865.23     23.28 o 
   6   4   3        4.45        4.84      0.41 o 
   7   4   3      119.04      121.24      2.59 o 
   8   4   3       49.67       54.84      3.25 o 
   9   4   3      212.08      228.37      5.85 o 
  10   4   3       34.46       39.34      2.85 o 
  -8   5   3        0.01        0.30      0.61 o 
  -7   5   3      109.03      106.61      2.91 o 
  -6   5   3        2.18        5.64      0.91 o 
  -5   5   3      178.03      173.32      4.05 o 
  -4   5   3       38.96       35.35      0.84 o 
  -3   5   3      274.28      250.71      3.09 o 
  -2   5   3      158.39      157.19      1.89 o 
  -1   5   3     1620.25     1688.82     17.44 o 
   0   5   3      240.92      255.77      2.80 o 
   1   5   3        4.83        5.72      0.18 o 
   2   5   3      158.23      150.50      2.02 o 
   3   5   3       25.11       27.98      0.68 o 
   4   5   3      144.82      149.55      3.61 o 
   5   5   3     1042.40     1065.49     30.41 o 
   6   5   3      512.35      509.58     10.57 o 
   7   5   3        0.03        0.15      0.29 o 
   8   5   3        1.98        3.21      1.37 o 
   9   5   3      138.41       59.87      3.66 o 
  -8   6   3       20.75       21.14      1.73 o 
  -7   6   3       23.54       21.04      1.63 o 
  -6   6   3        1.83        1.95      0.43 o 
  -5   6   3       71.69       69.80      2.01 o 
  -4   6   3      237.16      234.41      3.20 o 
  -3   6   3      632.62      616.08      7.29 o 
  -2   6   3        0.66        0.56      0.19 o 
  -1   6   3       24.49       23.22      0.48 o 
   0   6   3        5.93        6.63      0.22 o 
   1   6   3      171.83      185.57      2.21 o 
   2   6   3      579.09      589.01      7.49 o 
   3   6   3        6.86        7.29      0.42 o 
   4   6   3       87.09       88.61      1.61 o 
   5   6   3       42.65       43.61      1.23 o 
   6   6   3      116.46      119.82      3.11 o 
   7   6   3        0.05        0.21      0.33 o 
   8   6   3      132.71      144.08      4.18 o 
   9   6   3        0.92        0.74      1.37 o 
  10   6   3       15.11        9.86      1.73 o 
  -7   7   3       13.00       13.72      1.42 o 
  -6   7   3       33.54       31.92      2.03 o 
  -5   7   3       43.44       41.98      2.24 o 
  -4   7   3      188.57      183.07      2.90 o 
  -3   7   3      102.43      107.94      1.86 o 
  -2   7   3        3.95        2.64      0.26 o 
  -1   7   3       17.83       19.37      0.47 o 
   0   7   3      449.57      484.72      5.96 o 
   1   7   3      237.29      228.33      3.25 o 
   2   7   3      358.23      350.52      5.13 o 
   3   7   3       81.35       89.09      1.62 o 
   4   7   3       84.51       80.00      3.79 o 
   5   7   3      963.84     1005.82     26.64 o 
   6   7   3      102.26       98.90      3.07 o 
   7   7   3        6.04        4.87      0.65 o 
   8   7   3       33.14       35.59      1.73 o 
   9   7   3       28.57       29.28      1.61 o 
  -6   8   3       32.94       30.29      2.03 o 
  -5   8   3       40.91       43.81      2.34 o 
  -4   8   3       31.31       30.69      0.92 o 
  -3   8   3      243.03      232.83      3.80 o 
  -2   8   3        2.11        1.99      0.23 o 
  -1   8   3       14.24       13.47      0.58 o 
   0   8   3       30.27       29.84      0.83 o 
   1   8   3       32.37       38.21      0.97 o 
   2   8   3       90.69       90.32      1.77 o 
   3   8   3       32.48       29.44      0.83 o 
   4   8   3      110.87      114.33      5.36 o 
   5   8   3      135.26      121.94      3.10 o 
   6   8   3      120.20      102.36     11.79 o 
   7   8   3      152.20      103.18      5.08 o 
   8   8   3       39.50       20.13      2.03 o 
  -5   9   3       20.42       21.22      1.24 o 
  -4   9   3       62.60       65.17      1.56 o 
  -3   9   3        1.46        2.94      0.36 o 
  -2   9   3        9.09        8.55      0.41 o 
  -1   9   3      283.60      286.28      4.76 o 
   0   9   3       22.54       22.49      0.86 o 
   1   9   3       33.11       33.88      1.07 o 
   2   9   3       50.19       46.95      1.28 o 
   3   9   3        1.35        1.82      0.31 o 
   4   9   3      201.40      213.02      4.35 o 
   5   9   3        0.01        0.52      0.26 o 
   6   9   3       55.60       52.53      2.11 o 
   7   9   3        3.69        3.12      0.68 o 
  -3  10   3       25.88       26.12      1.32 o 
  -2  10   3        0.03        0.41      0.51 o 
  -1  10   3       14.42       16.09      0.63 o 
   0  10   3      132.51      130.19      2.37 o 
   1  10   3       21.79       19.83      0.84 o 
   2  10   3       14.71       19.77      0.83 o 
   3  10   3        4.50        4.56      0.45 o 
   4  10   3        8.25        8.16      0.75 o 
   5  10   3      262.22      262.25      6.11 o 
   6  10   3        2.10        2.53      1.63 o 
  -1  11   3      115.67      116.12      2.57 o 
   0  11   3       32.24       37.71      1.02 o 
   1  11   3        4.29        4.24      0.43 o 
   2  11   3       29.46       31.61      0.94 o 
   3  11   3        3.96        4.60      0.43 o 
   4  11   3       15.22       15.13      1.88 o 
  -4 -10   4       11.63       10.58      0.66 o 
  -3 -10   4        4.79        4.29      0.50 o 
  -2 -10   4      102.87      111.32      2.27 o 
  -1 -10   4        2.39        2.14      0.32 o 
   0 -10   4       90.64       91.88      2.23 o 
   1 -10   4      191.48      196.62      4.01 o 
   2 -10   4       95.69       95.23      2.75 o 
   3 -10   4        0.28        0.89      0.47 o 
  -6  -9   4       72.55       74.00      3.35 o 
  -5  -9   4       37.82       34.05      1.04 o 
  -4  -9   4       12.18       14.21      0.82 o 
  -3  -9   4        0.63        0.70      0.27 o 
  -2  -9   4        0.02        0.10      0.22 o 
  -1  -9   4        4.55        3.96      0.37 o 
   0  -9   4       57.35       60.87      1.70 o 
   1  -9   4        2.72        2.33      0.39 o 
   2  -9   4      158.99      151.02      3.77 o 
   3  -9   4       86.90       86.23      2.50 o 
   4  -9   4       12.03       12.71      0.89 o 
   5  -9   4       15.04       14.14      1.63 o 
  -7  -8   4       25.90       28.21      1.28 o 
  -6  -8   4        5.70        6.84      0.66 o 
  -5  -8   4      221.53      223.37      3.58 o 
  -4  -8   4      176.26      179.30      2.95 o 
  -3  -8   4       14.87       17.60      0.61 o 
  -2  -8   4       27.73       24.80      1.56 o 
  -1  -8   4       27.23       29.99      0.74 o 
   0  -8   4       68.47       64.66      1.49 o 
   1  -8   4       28.30       27.64      0.80 o 
   2  -8   4       38.64       39.12      1.40 o 
   3  -8   4        6.42        7.59      0.67 o 
   4  -8   4       73.15       70.12      2.61 o 
   5  -8   4       75.77       70.74      2.17 o 
   6  -8   4        1.99        0.63      0.68 o 
  -8  -7   4      255.26      266.02      7.80 o 
  -7  -7   4      116.53      121.10      2.45 o 
  -6  -7   4        1.67        2.32      0.36 o 
  -5  -7   4       47.98       48.66      1.41 o 
  -4  -7   4       57.72       54.52      1.84 o 
  -3  -7   4        0.03        0.23      0.21 o 
  -2  -7   4       35.27       33.73      0.82 o 
  -1  -7   4      101.95       94.20      1.57 o 
   0  -7   4        0.39        0.46      0.25 o 
   1  -7   4      910.37      889.42     14.66 o 
   2  -7   4      166.11      162.39      3.82 o 
   3  -7   4       97.47       87.22      2.37 o 
   4  -7   4      105.02       96.91      2.57 o 
   5  -7   4      196.51      195.61      4.97 o 
   6  -7   4       58.80       53.55      2.95 o 
   7  -7   4       12.38       10.67      1.37 o 
  -8  -6   4       24.42       25.73      2.44 o 
  -7  -6   4      227.46      232.56      4.88 o 
  -6  -6   4      121.30      133.01      3.17 o 
  -5  -6   4      287.83      286.10      4.33 o 
  -4  -6   4       16.11       17.13      0.56 o 
  -3  -6   4      252.52      248.34      3.76 o 
  -2  -6   4      510.06      452.70      9.44 o 
  -1  -6   4       15.84       14.63      0.47 o 
   0  -6   4       31.45       28.72      0.69 o 
   1  -6   4      284.93      269.18      4.22 o 
   2  -6   4      612.01      610.98     10.73 o 
   3  -6   4        1.27        1.27      0.68 o 
   4  -6   4       50.04       48.88      1.52 o 
   5  -6   4       50.83       55.52      1.73 o 
   6  -6   4       83.95       86.15      2.55 o 
   7  -6   4       35.72       32.31      1.95 o 
   8  -6   4       15.88       12.55      1.40 o 
  -9  -5   4        8.63        9.80      1.10 o 
  -8  -5   4      123.79      119.94      4.06 o 
  -7  -5   4       52.57       53.44      1.47 o 
  -6  -5   4       97.27       91.89      1.90 o 
  -5  -5   4       18.57       16.40      0.52 o 
  -4  -5   4      285.58      283.61      6.07 o 
  -3  -5   4       10.87        9.70      0.41 o 
  -2  -5   4        0.08        0.39      0.17 o 
  -1  -5   4       26.66       30.57      0.69 o 
   0  -5   4       46.54       42.77      0.84 o 
   1  -5   4     1074.71     1061.36     14.68 o 
   2  -5   4        0.04        0.02      0.20 o 
   3  -5   4      225.22      223.74      4.19 o 
   4  -5   4      268.54      257.32      5.54 o 
   5  -5   4       61.27       57.40      1.71 o 
   6  -5   4        1.55        1.73      0.39 o 
   7  -5   4       50.77       48.15      2.32 o 
   8  -5   4        1.15        0.73      0.45 o 
   9  -5   4       18.50       21.65      1.73 o 
  -9  -4   4        0.01       -0.20      0.49 o 
  -8  -4   4       26.70       30.12      1.68 o 
  -7  -4   4      372.26      370.39      7.33 o 
  -6  -4   4       19.73       19.58      0.63 o 
  -5  -4   4      100.40       90.85      1.80 o 
  -4  -4   4      505.26      499.63      7.14 o 
  -3  -4   4      171.55      171.07      3.08 o 
  -2  -4   4      907.81      918.55     13.94 o 
  -1  -4   4        0.18        0.66      0.14 o 
   0  -4   4      480.92      487.84      6.90 o 
   1  -4   4     1427.32     1390.09     17.28 o 
   2  -4   4      241.50      223.12      4.52 o 
   3  -4   4      171.30      178.22      3.36 o 
   4  -4   4        0.49        1.12      0.24 o 
   5  -4   4      397.75      395.89      8.24 o 
   6  -4   4        1.14        1.40      0.32 o 
   7  -4   4       37.11       37.39      1.93 o 
   8  -4   4        3.69        3.31      0.54 o 
   9  -4   4       39.68       37.89      1.86 o 
  -9  -3   4       10.22        9.39      1.05 o 
  -8  -3   4      115.30      116.75      3.84 o 
  -7  -3   4      398.46      409.06      7.97 o 
  -6  -3   4        5.31        6.99      0.86 o 
  -5  -3   4      108.24      102.32      1.52 o 
  -4  -3   4       18.40       17.58      0.95 o 
  -3  -3   4        3.86        4.71      0.26 o 
  -2  -3   4       17.76        9.56      0.33 o 
  -1  -3   4       43.35       56.81      0.99 o 
   0  -3   4      973.39     1035.62     14.25 o 
   1  -3   4      139.36      117.51      1.76 o 
   2  -3   4     1796.31     1811.73     33.84 o 
   3  -3   4      412.25      430.76      8.29 o 
   4  -3   4      431.99      435.54      7.68 o 
   5  -3   4      281.90      298.64      5.91 o 
   6  -3   4        4.95        4.99      0.36 o 
   7  -3   4       57.29       57.92      1.43 o 
   8  -3   4       19.98       18.34      2.59 o 
   9  -3   4       31.62       32.12      1.93 o 
  10  -3   4      209.53      224.24      7.93 o 
 -10  -2   4        0.35       -0.06      0.51 o 
  -9  -2   4        0.25        0.20      0.50 o 
  -8  -2   4      437.07      400.51     10.64 o 
  -7  -2   4       11.56        9.80      0.60 o 
  -6  -2   4       74.48       73.64      1.44 o 
  -5  -2   4     1160.29     1139.46     14.24 o 
  -4  -2   4     1222.68     1185.18     16.34 o 
  -3  -2   4      375.88      433.25      6.13 o 
  -2  -2   4      109.27       94.59      1.50 o 
  -1  -2   4       29.07       29.78      0.59 o 
   0  -2   4       97.33      102.01      2.91 o 
   1  -2   4      418.90      399.64      5.03 o 
   2  -2   4      816.06      853.28     18.37 o 
   3  -2   4       26.99       35.78      0.95 o 
   4  -2   4      435.24      403.09      6.83 o 
   5  -2   4      397.05      404.74      6.41 o 
   6  -2   4       60.26       62.36      1.27 o 
   7  -2   4      316.99      339.56      8.03 o 
   8  -2   4        3.10        2.84      0.81 o 
   9  -2   4       26.71       27.85      1.73 o 
  10  -2   4        0.03        0.41      0.61 o 
 -10  -1   4       17.68       19.33      1.47 o 
  -9  -1   4       10.57        9.24      0.77 o 
  -8  -1   4      450.95      448.25      7.33 o 
  -7  -1   4      197.64      204.07      3.58 o 
  -6  -1   4       20.11       20.69      0.55 o 
  -5  -1   4      164.77      185.99      2.54 o 
  -4  -1   4      382.58      324.59      4.20 o 
  -3  -1   4      149.03      146.44      2.08 o 
  -2  -1   4      433.31      474.81      6.67 o 
  -1  -1   4     1118.46     1205.97     15.77 o 
   0  -1   4      149.64      182.98      2.83 o 
   1  -1   4     1940.73     1826.09     29.10 o 
   2  -1   4      722.47      736.16     12.70 o 
   3  -1   4       78.95      101.93      3.10 o 
   4  -1   4       10.03        7.61      0.38 o 
   5  -1   4     1216.34     1176.24     20.02 o 
   6  -1   4       15.21       16.87      0.53 o 
   7  -1   4       26.53       24.34      0.67 o 
   8  -1   4       13.92       16.02      0.56 o 
   9  -1   4        3.05        3.78      1.73 o 
  10  -1   4      237.77      246.51      8.34 o 
 -10   0   4       13.09       11.94      1.17 o 
  -9   0   4        3.97        3.89      0.72 o 
  -8   0   4       17.47       15.96      0.82 o 
  -7   0   4      558.58      562.82      8.99 o 
  -6   0   4      319.52      323.02      4.62 o 
  -5   0   4      639.62      613.27      8.44 o 
  -4   0   4        0.45        0.85      0.13 o 
  -3   0   4      423.35      417.28      4.72 o 
  -2   0   4      657.17      658.61      9.14 o 
  -1   0   4       29.62       28.59      0.52 o 
   0   0   4      749.02      819.07     10.32 o 
   1   0   4     3635.70     3290.66     51.21 o 
   2   0   4     5867.64     5304.30     85.09 o 
   3   0   4      190.03      220.12      3.56 o 
   4   0   4       29.72       39.65      1.03 o 
   5   0   4      972.66      968.16     16.02 o 
   6   0   4      194.22      198.58      3.88 o 
   7   0   4       10.13        9.94      0.60 o 
   8   0   4        8.51        9.72      0.55 o 
   9   0   4        0.17        0.24      0.39 o 
  10   0   4      164.03      167.19      4.56 o 
  11   0   4       28.95       32.12      2.44 o 
  -9   1   4        4.87        4.26      0.53 o 
  -8   1   4       86.55       90.13      2.19 o 
  -7   1   4      104.56      106.57      2.13 o 
  -6   1   4      200.63      196.51      3.42 o 
  -5   1   4      225.47      205.89      3.05 o 
  -4   1   4      599.77      602.63      8.43 o 
  -3   1   4      174.47      184.38      2.11 o 
  -2   1   4      267.70      219.56      2.66 o 
  -1   1   4       46.63       56.34      0.84 o 
   0   1   4       73.93       86.42      1.20 o 
   1   1   4       46.58       70.85      0.85 o 
   2   1   4      662.01      685.45      9.94 o 
   3   1   4      503.86      538.34      8.99 o 
   4   1   4     1934.31     1917.01     34.62 o 
   5   1   4      176.48      174.49      3.23 o 
   6   1   4      182.58      175.15      3.18 o 
   7   1   4       25.97       25.32      1.13 o 
   8   1   4      164.17      164.59      3.01 o 
   9   1   4      122.38      119.18      2.81 o 
  10   1   4        0.26        0.20      0.50 o 
  11   1   4      124.18      126.46      5.90 o 
  -9   2   4        2.86        2.50      0.49 o 
  -8   2   4      108.62      111.85      2.61 o 
  -7   2   4       90.77       93.67      2.20 o 
  -6   2   4        0.01        0.17      0.20 o 
  -5   2   4      155.06      155.35      2.38 o 
  -4   2   4     1605.68     1552.01     19.82 o 
  -3   2   4       85.56       75.34      1.25 o 
  -2   2   4        4.24        6.07      0.18 o 
  -1   2   4      527.77      599.00      6.66 o 
   0   2   4       67.30       65.75      0.95 o 
   1   2   4     2757.51     2662.05     56.24 o 
   2   2   4       22.31       17.67      1.09 o 
   3   2   4       46.05       53.61      1.06 o 
   4   2   4      403.70      414.75      5.94 o 
   5   2   4      905.98      923.89     13.77 o 
   6   2   4       85.62       87.91      1.47 o 
   7   2   4      195.34      196.74      3.24 o 
   8   2   4        9.96       12.17      0.85 o 
   9   2   4        1.68        2.22      0.56 o 
  10   2   4       60.51       72.93      2.95 o 
  11   2   4       45.47       48.08      3.05 o 
  -9   3   4        0.06        0.27      0.37 o 
  -8   3   4       85.00       81.98      2.77 o 
  -7   3   4      340.61      340.87      6.45 o 
  -6   3   4        0.10        0.25      0.27 o 
  -5   3   4       45.63       49.38      1.13 o 
  -4   3   4      806.27      815.39     10.27 o 
  -3   3   4      139.34      142.75      1.82 o 
  -2   3   4      431.37      413.59      5.30 o 
  -1   3   4      155.17      182.63      2.39 o 
   0   3   4      209.57      213.00      2.57 o 
   1   3   4      249.94      218.86      2.88 o 
   2   3   4      428.76      404.09      4.76 o 
   3   3   4       35.27       33.84      0.81 o 
   4   3   4     1034.72     1107.23     16.40 o 
   5   3   4      513.76      486.94      8.45 o 
   6   3   4      251.53      261.60      5.96 o 
   7   3   4        2.83        2.68      0.56 o 
   8   3   4       16.97       18.87      1.14 o 
   9   3   4      102.47      100.74      4.78 o 
  10   3   4      235.74      259.52     10.37 o 
  -9   4   4        2.33        3.51      0.88 o 
  -8   4   4      121.71      124.59      2.90 o 
  -7   4   4      129.58      130.35      2.92 o 
  -6   4   4       33.52       31.69      1.22 o 
  -5   4   4      257.53      237.24      4.21 o 
  -4   4   4      793.14      782.28     10.65 o 
  -3   4   4      273.81      269.28      3.27 o 
  -2   4   4      108.24      130.21      1.69 o 
  -1   4   4      431.91      519.54      6.10 o 
   0   4   4      152.23      152.95      2.40 o 
   1   4   4     1004.48     1110.37     12.43 o 
   2   4   4      967.81     1014.27     13.15 o 
   3   4   4      260.58      290.70      4.23 o 
   4   4   4      209.56      198.01      4.49 o 
   5   4   4        2.65        2.92      0.49 o 
   6   4   4      144.49      148.17      6.91 o 
   7   4   4      172.80      191.41      9.35 o 
   8   4   4        2.22        6.20      0.81 o 
   9   4   4        1.69        0.74      1.78 o 
  10   4   4        3.38        2.44      1.12 o 
  -8   5   4       67.96       72.85      2.03 o 
  -7   5   4      160.91      164.99      4.12 o 
  -6   5   4       13.24       11.51      0.75 o 
  -5   5   4       39.50       35.13      0.92 o 
  -4   5   4      711.87      693.41     10.78 o 
  -3   5   4       10.63        9.86      0.40 o 
  -2   5   4        7.34        6.34      0.26 o 
  -1   5   4      156.43      162.63      1.96 o 
   0   5   4      199.72      208.96      2.32 o 
   1   5   4        0.25        2.81      0.13 o 
   2   5   4        3.85        4.61      0.22 o 
   3   5   4      150.66      155.29      1.99 o 
   4   5   4        3.98        6.39      0.48 o 
   5   5   4      663.72      623.90     41.22 o 
   6   5   4       33.28       31.77      1.43 o 
   7   5   4        0.46        0.62      0.32 o 
   8   5   4       27.21       27.14      1.73 o 
   9   5   4       30.02       27.04      1.73 o 
  10   5   4      105.68      150.95      6.91 o 
  -7   6   4       78.58       83.55      3.15 o 
  -6   6   4        1.84        2.01      0.81 o 
  -5   6   4       84.35       86.49      1.49 o 
  -4   6   4        2.53        2.06      0.51 o 
  -3   6   4      151.28      154.83      2.41 o 
  -2   6   4        6.67        9.27      0.36 o 
  -1   6   4        5.30        6.31      0.28 o 
   0   6   4      288.65      287.78      3.16 o 
   1   6   4      491.85      492.16      6.04 o 
   2   6   4     1259.75     1281.69     16.07 o 
   3   6   4      122.46      113.91      1.92 o 
   4   6   4       31.24       24.72      0.90 o 
   5   6   4      509.55      496.69     12.88 o 
   6   6   4        6.77        5.30      0.69 o 
   7   6   4       11.96        4.88      1.02 o 
   9   6   4        7.78        8.37      3.86 o 
  10   6   4      109.96      115.88      4.78 o 
  -7   7   4        1.95        1.83      0.81 o 
  -6   7   4       36.44       37.75      1.52 o 
  -5   7   4      158.26      151.55      3.28 o 
  -4   7   4       28.22       29.11      0.88 o 
  -3   7   4       45.79       46.89      1.19 o 
  -2   7   4      198.00      188.03      2.45 o 
  -1   7   4       36.82       29.56      0.60 o 
   0   7   4       25.23       24.05      0.59 o 
   1   7   4       46.20       41.67      1.20 o 
   2   7   4      371.93      366.90      5.53 o 
   3   7   4       57.09       62.26      1.23 o 
   4   7   4     1170.95     1119.50     18.61 o 
   5   7   4       28.22       30.60      1.39 o 
   6   7   4      197.31      186.94      6.61 o 
   7   7   4       23.72       25.21      1.73 o 
   8   7   4       86.57       88.84      3.86 o 
   9   7   4       66.07       68.51      3.35 o 
  -6   8   4        2.33        1.42      0.71 o 
  -5   8   4        0.42        0.51      0.61 o 
  -4   8   4      317.58      321.42      4.88 o 
  -3   8   4      123.81      121.64      2.21 o 
  -2   8   4       80.19       83.38      1.33 o 
  -1   8   4       49.72       47.18      1.06 o 
   0   8   4       66.75       64.15      1.32 o 
   1   8   4      668.42      642.60     11.18 o 
   2   8   4        3.80        4.70      0.74 o 
   3   8   4       90.42       88.21      1.73 o 
   4   8   4      231.06      241.97      4.77 o 
   5   8   4      439.32      420.18      9.09 o 
   6   8   4        4.47        5.35      1.27 o 
   7   8   4       60.04       54.38      5.34 o 
   8   8   4       18.74       18.20      1.73 o 
  -5   9   4        2.56        3.35      0.81 o 
  -4   9   4      225.41      228.74      7.57 o 
  -3   9   4       95.63       98.05      3.30 o 
  -2   9   4       32.38       32.27      1.68 o 
  -1   9   4       62.56       59.68      1.50 o 
   0   9   4        8.70        8.21      0.56 o 
   1   9   4       12.83       15.10      0.71 o 
   2   9   4       64.50       59.26      1.50 o 
   3   9   4        5.49        6.70      0.44 o 
   4   9   4       83.36       90.48      2.54 o 
   5   9   4      240.79      235.56      4.68 o 
   6   9   4      135.50      130.22      5.29 o 
   7   9   4        7.74        8.84      1.22 o 
  -3  10   4       51.68       54.18      2.13 o 
  -2  10   4       62.87       61.15      1.52 o 
  -1  10   4       27.96       32.91      1.09 o 
   0  10   4       22.34       22.40      0.90 o 
   1  10   4       52.52       52.84      1.59 o 
   2  10   4      138.99      136.37      3.27 o 
   3  10   4       94.41       92.89      2.16 o 
   4  10   4       51.21       51.49      1.71 o 
   5  10   4        7.95        9.67      1.15 o 
   6  10   4       37.51       33.08      1.69 o 
   0  11   4       35.66       34.47      1.04 o 
   1  11   4        2.62        2.03      0.45 o 
   2  11   4        4.17        5.19      0.53 o 
   3  11   4        1.80        2.59      0.59 o 
  -2 -10   5       25.20       25.24      0.89 o 
  -1 -10   5       37.45       42.01      1.31 o 
   0 -10   5       99.09      103.48      2.41 o 
   1 -10   5       88.50       92.59      5.69 o 
   2 -10   5       46.74       49.06      1.82 o 
  -5  -9   5       18.13       19.06      0.75 o 
  -4  -9   5       23.02       20.18      0.73 o 
  -3  -9   5      108.74      114.14      2.50 o 
  -2  -9   5      179.34      181.17      2.99 o 
  -1  -9   5       15.04       15.67      0.65 o 
   0  -9   5       35.00       38.20      1.10 o 
   1  -9   5      249.34      247.81      4.51 o 
   2  -9   5       14.48       15.60      0.99 o 
   3  -9   5        3.03        3.71      0.56 o 
   4  -9   5       13.66       13.33      1.53 o 
  -6  -8   5        1.74        1.25      0.30 o 
  -5  -8   5       14.05       16.51      0.75 o 
  -4  -8   5       21.07       20.35      0.97 o 
  -3  -8   5        1.46        1.21      0.28 o 
  -2  -8   5       65.97       59.14      2.15 o 
  -1  -8   5       10.80       13.04      0.49 o 
   0  -8   5      112.31      115.08      3.96 o 
   1  -8   5        0.20        0.63      0.25 o 
   2  -8   5      328.80      314.38      6.92 o 
   3  -8   5        2.74        2.54      0.47 o 
   4  -8   5        2.12        1.40      0.42 o 
   5  -8   5        1.23        1.19      0.47 o 
   6  -8   5       88.69       89.19      3.78 o 
  -7  -7   5        1.80        1.47      0.47 o 
  -6  -7   5       37.62       40.33      1.01 o 
  -5  -7   5       45.93       53.13      1.18 o 
  -4  -7   5       16.24       13.46      0.54 o 
  -3  -7   5       47.85       50.84      1.21 o 
  -2  -7   5       75.63       79.69      1.50 o 
  -1  -7   5      337.45      312.95      5.07 o 
   0  -7   5        2.81        4.55      0.35 o 
   1  -7   5        9.85        7.41      0.69 o 
   2  -7   5       11.61       11.37      0.75 o 
   3  -7   5       66.95       63.56      1.93 o 
   4  -7   5        4.81        5.36      0.59 o 
   5  -7   5        5.68        4.79      0.61 o 
   6  -7   5        9.98        8.94      0.77 o 
   7  -7   5       53.48       56.03      2.76 o 
  -8  -6   5      156.39      169.06      8.95 o 
  -7  -6   5       51.32       48.81      1.51 o 
  -6  -6   5        0.12        0.29      0.31 o 
  -5  -6   5        4.90        5.22      0.36 o 
  -4  -6   5        0.11        1.31      0.25 o 
  -3  -6   5        0.72        1.59      0.24 o 
  -2  -6   5       17.78       21.88      0.63 o 
  -1  -6   5       76.83       76.90      1.40 o 
   0  -6   5       21.35       18.22      0.79 o 
   1  -6   5     1182.25     1179.93     18.69 o 
   2  -6   5      118.15      124.63      2.60 o 
   3  -6   5       84.71       79.37      2.18 o 
   4  -6   5       37.79       37.68      1.36 o 
   5  -6   5        0.42        0.13      0.32 o 
   6  -6   5      275.37      276.21      6.17 o 
   7  -6   5        2.30        1.70      1.37 o 
   8  -6   5       17.50       14.42      1.87 o 
  -8  -5   5        0.21        0.30      0.58 o 
  -7  -5   5       71.11       75.91      2.00 o 
  -6  -5   5       46.53       43.26      1.45 o 
  -5  -5   5       35.69       35.39      0.84 o 
  -4  -5   5      105.38       96.38      1.93 o 
  -3  -5   5      216.85      204.06      3.16 o 
  -2  -5   5     1437.65     1432.74     19.86 o 
  -1  -5   5       84.86       88.77      1.53 o 
   0  -5   5        3.59        4.57      0.32 o 
   1  -5   5      313.25      316.72      5.25 o 
   2  -5   5      282.43      263.57      5.75 o 
   3  -5   5       23.96       23.44      0.80 o 
   4  -5   5      234.69      233.65      5.17 o 
   5  -5   5        6.82        6.59      0.54 o 
   6  -5   5        5.22        5.33      0.60 o 
   7  -5   5       93.47       97.32      3.74 o 
   8  -5   5       13.58       12.61      0.96 o 
   9  -5   5       14.44        1.73      1.52 o 
  -9  -4   5       51.02       49.34      2.33 o 
  -8  -4   5      118.74      118.04      4.02 o 
  -7  -4   5       21.46       19.79      0.80 o 
  -6  -4   5      137.56      129.14      2.97 o 
  -5  -4   5        1.98        1.88      0.23 o 
  -4  -4   5      245.31      227.54      3.47 o 
  -3  -4   5       14.57       19.18      1.04 o 
  -2  -4   5      333.07      329.24      4.81 o 
  -1  -4   5      276.85      247.71      3.67 o 
   0  -4   5     1016.03     1028.71     15.61 o 
   1  -4   5      735.90      764.38      9.58 o 
   2  -4   5      311.27      302.45      6.04 o 
   3  -4   5      374.82      373.38      7.35 o 
   4  -4   5      263.93      240.73      4.49 o 
   5  -4   5        4.56        3.05      0.38 o 
   6  -4   5        0.05        0.11      0.25 o 
   7  -4   5      374.06      392.72     11.29 o 
   8  -4   5       12.73       12.26      0.87 o 
   9  -4   5       15.07       16.06      3.46 o 
  -9  -3   5        0.05       -0.05      0.86 o 
  -8  -3   5      525.31      528.49     13.80 o 
  -7  -3   5      374.55      360.24      7.15 o 
  -6  -3   5       19.39       18.97      0.65 o 
  -5  -3   5       44.93       44.66      0.83 o 
  -4  -3   5      105.36      108.06      1.78 o 
  -3  -3   5      648.30      636.32      8.94 o 
  -2  -3   5      155.83      164.77      2.54 o 
  -1  -3   5      388.05      381.64      5.96 o 
   0  -3   5     1107.60     1099.64     19.29 o 
   1  -3   5     1675.29     1691.97     23.26 o 
   2  -3   5       27.60       35.65      1.64 o 
   3  -3   5       49.42       53.49      1.37 o 
   4  -3   5        3.89        4.91      0.37 o 
   5  -3   5      347.98      344.17      6.24 o 
   6  -3   5        0.13        0.16      0.44 o 
   7  -3   5        5.74        5.13      0.52 o 
   8  -3   5       57.25       54.99      1.80 o 
   9  -3   5       61.12       58.80      2.39 o 
  10  -3   5       92.61      104.19      6.40 o 
  -9  -2   5       12.28       12.00      1.10 o 
  -8  -2   5       59.87       61.47      2.46 o 
  -7  -2   5      276.60      282.12      5.60 o 
  -6  -2   5       23.15       19.34      0.75 o 
  -5  -2   5      314.25      303.08      4.43 o 
  -4  -2   5        3.72        4.11      0.25 o 
  -3  -2   5        2.51        4.81      0.43 o 
  -2  -2   5       75.31       64.98      1.13 o 
  -1  -2   5        0.20        1.09      0.12 o 
   0  -2   5      985.31      966.97     16.33 o 
   1  -2   5      399.55      388.25      4.91 o 
   2  -2   5     2195.76     2133.90     40.00 o 
   3  -2   5      675.27      654.13     12.46 o 
   4  -2   5       30.14       26.66      1.33 o 
   5  -2   5      104.19       87.39      1.77 o 
   6  -2   5       35.40       35.61      0.88 o 
   7  -2   5       66.37       66.64      1.41 o 
   8  -2   5        4.55        4.35      0.47 o 
   9  -2   5        2.39        2.23      0.71 o 
  10  -2   5      319.47      327.62     10.88 o 
  -9  -1   5       81.76       81.72      3.04 o 
  -8  -1   5      300.86      298.49      5.96 o 
  -7  -1   5       86.50       89.14      1.71 o 
  -6  -1   5      104.42      100.36      1.88 o 
  -5  -1   5      354.35      338.23      4.90 o 
  -4  -1   5      262.53      255.25      3.39 o 
  -3  -1   5      138.89      115.96      1.73 o 
  -2  -1   5      859.03      872.75     11.48 o 
  -1  -1   5      267.73      285.11      3.91 o 
   0  -1   5      121.99      105.42      1.76 o 
   1  -1   5      215.74      275.13      3.37 o 
   2  -1   5      525.55      475.73      8.36 o 
   3  -1   5        2.81        4.76      0.33 o 
   4  -1   5      290.89      280.08      4.86 o 
   5  -1   5        0.01        1.05      0.23 o 
   6  -1   5       69.60       72.90      2.57 o 
   7  -1   5      384.99      383.16      5.98 o 
   8  -1   5        0.20        0.61      0.23 o 
   9  -1   5       34.60       36.65      1.62 o 
  10  -1   5       12.66       15.76      1.42 o 
  -9   0   5       24.27       24.05      1.50 o 
  -8   0   5      349.36      354.38      5.98 o 
  -7   0   5      166.95      163.78      3.03 o 
  -6   0   5        0.54        0.16      0.20 o 
  -5   0   5       13.64       16.15      0.49 o 
  -4   0   5      639.81      621.52      7.26 o 
  -3   0   5       63.32       79.08      1.24 o 
  -2   0   5      366.20      411.63      6.05 o 
  -1   0   5       65.34       46.06      0.78 o 
   0   0   5       27.53       24.70      0.53 o 
   1   0   5     1631.88     1686.83     20.89 o 
   2   0   5      301.50      284.62      4.70 o 
   3   0   5        3.75        1.55      0.27 o 
   4   0   5      480.96      467.99      7.91 o 
   5   0   5      482.56      491.07      9.48 o 
   6   0   5      325.94      328.85      5.98 o 
   7   0   5        1.75        2.49      0.27 o 
   8   0   5        8.51        9.48      0.49 o 
   9   0   5      167.19      168.00      3.72 o 
  10   0   5      205.23      212.15      8.54 o 
  -9   1   5        4.26        4.54      0.65 o 
  -8   1   5       42.91       44.62      1.87 o 
  -7   1   5      575.50      579.82      9.29 o 
  -6   1   5       82.51       75.74      1.35 o 
  -5   1   5       59.60       50.70      1.00 o 
  -4   1   5      341.38      353.22      4.61 o 
  -3   1   5       15.07       14.29      0.41 o 
  -2   1   5      542.62      574.00      7.29 o 
  -1   1   5      188.96      201.16      2.67 o 
   0   1   5      207.63      213.84      2.82 o 
   1   1   5     2697.62     2768.48     37.34 o 
   2   1   5     1237.21     1289.53     20.65 o 
   3   1   5      203.87      260.55      4.19 o 
   4   1   5       19.45       27.96      0.68 o 
   5   1   5      340.80      327.72      5.98 o 
   6   1   5       92.68      105.39      2.01 o 
   7   1   5       30.84       35.13      1.63 o 
   8   1   5        0.49        0.74      0.28 o 
   9   1   5       27.71       28.22      1.06 o 
  10   1   5      156.62      168.96      5.03 o 
  -9   2   5        1.61        1.70      0.46 o 
  -8   2   5       17.53       19.22      1.01 o 
  -7   2   5       68.30       66.57      1.77 o 
  -6   2   5        2.25        2.54      0.22 o 
  -5   2   5       41.54       38.86      0.82 o 
  -4   2   5      169.04      186.91      2.42 o 
  -3   2   5      281.66      290.25      3.25 o 
  -2   2   5      677.00      672.55      7.27 o 
  -1   2   5       45.61       49.30      0.78 o 
   0   2   5       42.98       23.71      0.45 o 
   1   2   5      386.12      414.06      5.33 o 
   2   2   5      162.58      135.38      2.44 o 
   3   2   5       61.62       50.22      1.18 o 
   4   2   5     1502.52     1456.78     28.95 o 
   5   2   5        0.07        0.40      0.25 o 
   6   2   5      111.80      117.81      2.55 o 
   7   2   5      120.78      118.65      2.49 o 
   8   2   5       24.48       25.53      0.97 o 
   9   2   5      222.94      232.17      9.15 o 
  10   2   5       39.27       36.29      2.44 o 
  -9   3   5        0.84        1.04      0.45 o 
  -8   3   5      228.50      229.23      4.69 o 
  -7   3   5       67.08       68.69      1.86 o 
  -6   3   5       53.40       54.36      1.17 o 
  -5   3   5        5.30        6.65      0.38 o 
  -4   3   5      124.74      118.77      1.72 o 
  -3   3   5       70.68       58.09      0.87 o 
  -2   3   5      174.48      197.29      2.54 o 
  -1   3   5       23.91       15.11      0.37 o 
   0   3   5      595.85      601.69      7.01 o 
   1   3   5     3678.44     3757.56     52.86 o 
   2   3   5       19.88       12.28      0.51 o 
   3   3   5       43.21       48.89      1.18 o 
   4   3   5       61.60       53.96      2.18 o 
   5   3   5      145.37      142.54      3.33 o 
   6   3   5       38.29       37.67      1.27 o 
   7   3   5      413.26      417.76     16.06 o 
   8   3   5       34.79       37.04      2.39 o 
   9   3   5       14.21       15.04      1.63 o 
  10   3   5       34.00       42.90      2.85 o 
  -8   4   5       33.05       33.49      1.28 o 
  -7   4   5      246.62      251.71      5.03 o 
  -6   4   5       80.64       80.51      1.54 o 
  -5   4   5        1.28        1.48      0.22 o 
  -4   4   5      204.16      199.47      3.16 o 
  -3   4   5        0.08        0.19      0.17 o 
  -2   4   5      403.27      417.30      4.96 o 
  -1   4   5        4.78        4.29      0.25 o 
   0   4   5      174.40      177.76      2.29 o 
   1   4   5      410.37      374.24      5.04 o 
   2   4   5      921.27      885.97     14.85 o 
   3   4   5      447.29      454.79      9.95 o 
   4   4   5      471.53      465.50     12.99 o 
   5   4   5      580.66      597.21     16.56 o 
   6   4   5       26.45       27.97      1.44 o 
   7   4   5       15.29       19.17      1.37 o 
   8   4   5       42.07       40.25      2.54 o 
   9   4   5        3.29        2.03      0.91 o 
  10   4   5      544.84      575.55     21.14 o 
  -8   5   5        9.48       13.00      0.88 o 
  -7   5   5       59.13       61.00      1.79 o 
  -6   5   5       16.75       17.73      1.00 o 
  -5   5   5      192.32      182.24      3.39 o 
  -4   5   5      115.14      120.69      2.40 o 
  -3   5   5       89.15       81.33      1.42 o 
  -2   5   5       11.88        8.33      0.30 o 
  -1   5   5        6.99        5.61      0.25 o 
   0   5   5      355.62      356.79      4.06 o 
   1   5   5      138.82      142.90      2.36 o 
   2   5   5      716.18      725.11      9.57 o 
   3   5   5      103.24       98.73      1.84 o 
   4   5   5      166.82      154.27      4.83 o 
   5   5   5       10.64        8.37      0.83 o 
   6   5   5       94.25       85.12      3.25 o 
   7   5   5      373.81      380.82     11.59 o 
   8   5   5       70.13       63.26      2.24 o 
   9   5   5       46.56       48.88      1.95 o 
  10   5   5       25.41       26.32      1.46 o 
  -7   6   5       39.25       42.83      1.68 o 
  -6   6   5        0.06        0.08      0.39 o 
  -5   6   5       20.47       21.69      0.74 o 
  -4   6   5      150.67      153.93      2.99 o 
  -3   6   5        0.60        0.67      0.23 o 
  -2   6   5       75.20       67.16      1.12 o 
  -1   6   5      203.41      193.35      2.64 o 
   0   6   5       79.01       71.77      1.11 o 
   1   6   5      188.86      191.65      2.50 o 
   2   6   5       21.09       16.50      0.46 o 
   3   6   5       48.25       44.31      1.06 o 
   4   6   5      162.02      157.29      4.56 o 
   5   6   5      760.24      713.60     14.79 o 
   6   6   5       62.83       58.18      3.05 o 
   7   6   5       22.95       22.39      1.20 o 
   8   6   5       21.26       17.06      1.10 o 
   9   6   5       93.60       94.10      3.10 o 
  -6   7   5       56.92       58.96      2.01 o 
  -5   7   5       61.42       59.26      1.15 o 
  -4   7   5       62.88       62.38      1.49 o 
  -3   7   5       23.17       24.40      0.68 o 
  -2   7   5        9.55        9.30      0.38 o 
  -1   7   5       11.96        9.78      0.43 o 
   0   7   5        6.80        7.29      0.51 o 
   1   7   5     1077.96     1064.96     12.66 o 
   2   7   5      801.76      782.25     10.51 o 
   3   7   5       47.92       40.03      1.10 o 
   4   7   5       91.03       86.57      1.89 o 
   5   7   5      324.16      320.20      7.93 o 
   6   7   5        4.00        3.45      0.56 o 
   7   7   5        0.80        0.09      0.41 o 
   8   7   5        6.29        6.04      0.73 o 
   9   7   5       17.20       20.61      1.52 o 
  -5   8   5      150.27      157.45      3.06 o 
  -4   8   5        0.92        0.98      0.33 o 
  -3   8   5       53.25       53.45      1.36 o 
  -2   8   5       65.61       63.15      1.50 o 
  -1   8   5        2.02        2.63      0.36 o 
   0   8   5        9.91       10.12      0.49 o 
   1   8   5       20.77       22.19      0.92 o 
   2   8   5      160.92      164.08      3.14 o 
   3   8   5      134.24      122.26      2.65 o 
   4   8   5      184.70      182.75      3.68 o 
   5   8   5       35.42       32.15      1.47 o 
   6   8   5      162.64      159.67      4.50 o 
   7   8   5        0.12        0.04      0.51 o 
   8   8   5        0.28        0.37      0.54 o 
  -4   9   5       90.70       91.81      2.59 o 
  -3   9   5        0.47        0.00      0.51 o 
  -2   9   5        2.15        2.10      0.37 o 
  -1   9   5       21.10       21.90      1.31 o 
   0   9   5       43.44       39.32      1.19 o 
   1   9   5      136.78      141.35      2.93 o 
   2   9   5       13.27       14.16      0.89 o 
   3   9   5       22.98       24.69      0.82 o 
   4   9   5       93.85       90.55      2.12 o 
   5   9   5       32.19       33.55      1.58 o 
   6   9   5        6.16        6.24      0.79 o 
   7   9   5       30.03       29.65      1.58 o 
  -2  10   5        7.59        8.81      0.76 o 
  -1  10   5        5.51        5.79      0.66 o 
   0  10   5       16.83       16.36      0.88 o 
   1  10   5      143.66      141.63      3.01 o 
   2  10   5       57.00       60.42      1.61 o 
   3  10   5       32.92       33.87      1.37 o 
   4  10   5        0.02        0.00      0.36 o 
   5  10   5      148.16      145.82      3.09 o 
   1  11   5        3.91        2.60      0.58 o 
   2  11   5       40.51       39.18      1.27 o 
  -4  -9   6       56.23       61.57      1.39 o 
  -3  -9   6       83.28       92.85      2.45 o 
  -2  -9   6       51.06       58.41      1.31 o 
  -1  -9   6       97.14       95.92      2.31 o 
   0  -9   6      163.22      174.48      3.66 o 
   1  -9   6       28.61       26.48      2.29 o 
   2  -9   6       12.06       12.78      0.94 o 
   3  -9   6        0.69        0.57      0.43 o 
  -5  -8   6       36.24       45.25      1.53 o 
  -4  -8   6        6.00        5.51      0.44 o 
  -3  -8   6      211.81      217.95      3.52 o 
  -2  -8   6       64.58       64.21      1.44 o 
  -1  -8   6        1.88        1.49      0.29 o 
   0  -8   6       41.42       37.32      1.04 o 
   1  -8   6      149.07      159.64      7.28 o 
   2  -8   6       24.75       24.22      1.18 o 
   3  -8   6       75.18       74.78      2.27 o 
   4  -8   6        3.19        3.08      0.55 o 
   5  -8   6        5.96        5.11      1.42 o 
  -6  -7   6        2.88        3.78      0.37 o 
  -5  -7   6        0.53        0.25      0.24 o 
  -4  -7   6       10.62       10.73      0.51 o 
  -3  -7   6       84.07       80.71      1.68 o 
  -2  -7   6      285.60      292.57      4.45 o 
  -1  -7   6       51.70       55.75      1.23 o 
   0  -7   6       90.24       85.36      1.76 o 
   1  -7   6      124.47      126.34      2.37 o 
   2  -7   6       19.32       16.65      0.89 o 
   3  -7   6       87.47       76.27      2.22 o 
   4  -7   6        0.24        0.02      0.33 o 
   5  -7   6       80.36       75.14      2.27 o 
   6  -7   6      225.54      226.49      7.57 o 
  -7  -6   6        6.99        7.24      0.90 o 
  -6  -6   6       23.51       22.15      0.81 o 
  -5  -6   6       21.78       23.64      0.70 o 
  -4  -6   6        4.46        5.72      0.54 o 
  -3  -6   6       37.29       36.87      0.90 o 
  -2  -6   6      411.42      380.08      6.10 o 
  -1  -6   6       98.54       97.19      1.72 o 
   0  -6   6       79.73       94.76      1.88 o 
   1  -6   6       75.59       77.13      3.44 o 
   2  -6   6       14.92       14.80      1.06 o 
   3  -6   6       41.81       37.98      1.36 o 
   4  -6   6        0.28        0.05      0.31 o 
   5  -6   6       39.05       42.32      1.51 o 
   6  -6   6       25.67       29.19      1.29 o 
   7  -6   6      166.32      166.03      5.74 o 
  -8  -5   6      150.10      154.14      4.92 o 
  -7  -5   6      124.42      126.20      2.99 o 
  -6  -5   6       10.38       12.39      0.70 o 
  -5  -5   6       85.91       78.35      1.82 o 
  -4  -5   6        3.31        2.90      0.28 o 
  -3  -5   6      275.57      289.60      4.42 o 
  -2  -5   6      114.10      102.79      1.78 o 
  -1  -5   6       49.23       43.16      1.30 o 
   0  -5   6      612.85      596.15     10.83 o 
   1  -5   6     1046.66     1012.28     19.28 o 
   2  -5   6        6.81        8.81      0.66 o 
   3  -5   6       24.25       28.92      1.16 o 
   4  -5   6        6.81        6.71      0.56 o 
   5  -5   6       12.41       13.55      1.01 o 
   6  -5   6      190.63      189.62      4.47 o 
   7  -5   6       40.47       43.60      2.39 o 
   8  -5   6       20.80       19.70      1.63 o 
  -8  -4   6        8.69       12.23      1.17 o 
  -7  -4   6       97.35       95.52      2.38 o 
  -6  -4   6        7.76        8.09      0.61 o 
  -5  -4   6       37.76       43.70      1.11 o 
  -4  -4   6      178.12      173.37      2.74 o 
  -3  -4   6      750.23      695.03     18.12 o 
  -2  -4   6      463.83      447.69      6.46 o 
  -1  -4   6      115.05      110.60      1.83 o 
   0  -4   6       11.60       12.33      0.57 o 
   1  -4   6      924.86      899.05     14.22 o 
   2  -4   6      266.44      248.97      5.11 o 
   3  -4   6        3.77        2.59      0.47 o 
   4  -4   6      103.27      105.10      2.85 o 
   5  -4   6       78.84       78.41      2.15 o 
   6  -4   6      103.42      111.80      3.24 o 
   7  -4   6      111.70      117.55      3.03 o 
   8  -4   6       18.71       17.84      1.46 o 
   9  -4   6        3.40        2.72      0.61 o 
  -8  -3   6       61.07       57.14      2.47 o 
  -7  -3   6        0.46        0.57      0.33 o 
  -6  -3   6        2.19        2.68      0.44 o 
  -5  -3   6       55.03       50.78      1.20 o 
  -4  -3   6       11.70        9.82      0.41 o 
  -3  -3   6      195.61      185.11      4.31 o 
  -2  -3   6     1204.41     1124.34     19.90 o 
  -1  -3   6      716.84      687.10      9.64 o 
   0  -3   6      267.89      287.69      6.09 o 
   1  -3   6       39.49       36.75      0.68 o 
   2  -3   6      966.32     1004.53     19.00 o 
   3  -3   6        0.20        1.13      0.28 o 
   4  -3   6        4.06        2.55      0.33 o 
   5  -3   6       55.67       60.90      1.61 o 
   6  -3   6       40.98       42.86      1.21 o 
   7  -3   6      310.54      317.17      6.86 o 
   8  -3   6       17.36       19.10      0.82 o 
   9  -3   6       87.02       90.81      3.21 o 
  -9  -2   6       66.09       68.30      2.78 o 
  -8  -2   6      357.16      345.92      9.45 o 
  -7  -2   6        3.48        2.43      0.33 o 
  -6  -2   6      108.85      106.13      2.09 o 
  -5  -2   6       77.42       81.77      1.48 o 
  -4  -2   6        0.33        0.81      0.23 o 
  -3  -2   6      142.96      151.51      2.23 o 
  -2  -2   6      132.76      119.02      1.81 o 
  -1  -2   6      211.11      223.37      3.15 o 
   0  -2   6      183.96      167.23      2.53 o 
   1  -2   6     1355.16     1244.74     16.60 o 
   2  -2   6      113.46      107.31      2.98 o 
   3  -2   6       68.76       79.10      1.89 o 
   4  -2   6       38.18       36.99      1.09 o 
   5  -2   6       84.50       77.38      2.06 o 
   6  -2   6      191.10      199.07      3.43 o 
   7  -2   6      128.14      133.29      2.65 o 
   8  -2   6       21.58       22.54      1.18 o 
   9  -2   6       47.66       48.53      2.05 o 
  10  -2   6       59.34       60.35      2.46 o 
  -9  -1   6        0.01       -0.06      0.51 o 
  -8  -1   6        6.54        8.99      1.22 o 
  -7  -1   6      182.98      183.72      3.20 o 
  -6  -1   6       70.13       72.52      1.83 o 
  -5  -1   6        1.12        0.72      0.19 o 
  -4  -1   6       23.20       20.48      0.55 o 
  -3  -1   6       37.13       25.77      0.58 o 
  -2  -1   6      531.63      466.47      6.28 o 
  -1  -1   6      171.68      168.58      2.76 o 
   0  -1   6       18.87       25.70      0.54 o 
   1  -1   6      871.06      902.47     12.06 o 
   2  -1   6      274.79      269.95      9.53 o 
   3  -1   6       22.48       30.76      1.12 o 
   4  -1   6      270.16      297.58      5.20 o 
   5  -1   6       55.76       49.89      1.18 o 
   6  -1   6      187.73      183.73      3.43 o 
   7  -1   6      130.94      137.42      4.22 o 
   8  -1   6        7.16        8.92      0.48 o 
   9  -1   6       19.05       20.01      1.22 o 
  -9   0   6      109.97      102.87      5.49 o 
  -8   0   6        0.35        0.76      0.54 o 
  -7   0   6       62.64       64.14      1.36 o 
  -6   0   6        4.40        5.81      0.39 o 
  -5   0   6       40.69       37.04      0.83 o 
  -4   0   6       19.59       20.74      0.60 o 
  -3   0   6       14.17       14.61      0.41 o 
  -2   0   6      445.59      435.37      6.60 o 
  -1   0   6        3.21        5.89      0.25 o 
   0   0   6       34.54       26.50      0.83 o 
   1   0   6      159.52      166.92      2.38 o 
   2   0   6      278.78      310.07      6.06 o 
   3   0   6      124.76      108.50      2.09 o 
   4   0   6       60.95       78.73      1.61 o 
   5   0   6      117.48      122.56      2.36 o 
   6   0   6      151.00      161.69      3.45 o 
   7   0   6      735.57      747.88     12.48 o 
   8   0   6       16.51       16.39      0.66 o 
   9   0   6      192.78      196.75      5.18 o 
  10   0   6       39.70       41.88      2.64 o 
  -9   1   6       11.91       12.39      0.82 o 
  -8   1   6      294.83      289.85      5.70 o 
  -7   1   6        0.92        0.97      0.28 o 
  -6   1   6       28.09       26.99      0.71 o 
  -5   1   6       12.11       11.72      0.44 o 
  -4   1   6      186.63      177.43      2.79 o 
  -3   1   6      402.48      403.84      4.79 o 
  -2   1   6      157.54      176.37      2.41 o 
  -1   1   6      142.63      163.11      2.24 o 
   0   1   6      427.37      434.66      5.60 o 
   1   1   6      462.71      373.61      4.88 o 
   2   1   6        3.10        3.05      0.41 o 
   3   1   6      137.42      137.48      2.73 o 
   4   1   6        3.04        6.23      0.48 o 
   5   1   6       12.86       13.54      0.94 o 
   6   1   6      635.52      644.36     12.48 o 
   7   1   6       91.97       87.62      1.68 o 
   8   1   6      102.04      107.11      2.62 o 
   9   1   6      247.56      260.53      5.54 o 
  10   1   6      218.91      236.49      6.72 o 
  -8   2   6       57.43       60.21      1.79 o 
  -7   2   6      174.24      177.63      3.75 o 
  -6   2   6       11.77       13.15      0.50 o 
  -5   2   6       37.49       36.18      0.98 o 
  -4   2   6       24.30       31.03      0.86 o 
  -3   2   6      475.21      461.04      5.49 o 
  -2   2   6      251.58      213.84      2.48 o 
  -1   2   6      111.43      120.16      1.71 o 
   0   2   6       59.12       57.75      0.92 o 
   1   2   6     1620.04     1634.60     20.79 o 
   2   2   6     1084.16     1056.04     15.66 o 
   3   2   6        1.34        2.77      0.26 o 
   4   2   6       78.32       75.45      1.97 o 
   5   2   6       32.28       25.90      0.82 o 
   6   2   6      184.74      189.92      3.74 o 
   7   2   6      122.69      129.66      4.92 o 
   8   2   6       25.95       30.31      1.15 o 
   9   2   6        0.44        0.81      0.50 o 
  10   2   6      145.32      158.53      4.93 o 
  -8   3   6       40.31       44.28      1.51 o 
  -7   3   6        6.41        6.06      0.73 o 
  -6   3   6       10.23        9.64      0.45 o 
  -5   3   6       93.39       94.77      1.82 o 
  -4   3   6        7.09        8.26      0.35 o 
  -3   3   6       31.90       29.31      0.66 o 
  -2   3   6     1680.91     1661.94     17.80 o 
  -1   3   6      601.29      585.99      6.60 o 
   0   3   6      143.90      149.57      2.17 o 
   1   3   6       68.39       56.96      1.23 o 
   2   3   6      536.61      530.94      6.44 o 
   3   3   6      118.12      135.43      2.72 o 
   4   3   6      117.60      128.80      2.64 o 
   5   3   6        7.43        8.64      0.59 o 
   6   3   6        2.69        3.81      0.37 o 
   7   3   6      146.18      148.49      5.58 o 
   8   3   6      109.03      109.48      4.88 o 
   9   3   6      127.22      128.18      5.69 o 
  10   3   6      160.08      153.09      6.71 o 
  -8   4   6      235.03      249.28      5.12 o 
  -7   4   6        0.07       -0.36      0.37 o 
  -6   4   6        0.10       -0.11      0.22 o 
  -5   4   6        1.04        1.32      0.26 o 
  -4   4   6       48.15       51.00      1.02 o 
  -3   4   6      119.68      117.55      1.73 o 
  -2   4   6       17.46       12.36      0.42 o 
  -1   4   6       70.67       68.58      1.05 o 
   0   4   6      948.12      961.15     13.68 o 
   1   4   6     1019.89     1033.11     12.41 o 
   2   4   6       33.94       27.23      0.74 o 
   3   4   6       40.63       43.71      1.16 o 
   4   4   6      415.68      384.95      7.04 o 
   5   4   6        5.75        6.43      0.57 o 
   6   4   6       33.56       36.67      1.76 o 
   7   4   6      382.17      367.57     13.62 o 
   8   4   6       37.22       39.34      2.44 o 
   9   4   6       35.50       36.19      2.44 o 
  10   4   6       56.80       61.91      3.66 o 
  -7   5   6      166.96      169.54      3.70 o 
  -6   5   6        1.90        1.59      0.25 o 
  -5   5   6        8.47        8.22      0.55 o 
  -4   5   6      122.48      126.18      2.02 o 
  -3   5   6      116.93      114.54      2.55 o 
  -2   5   6      117.11      113.96      1.58 o 
  -1   5   6       93.12       86.53      1.25 o 
   0   5   6        0.04        0.10      0.17 o 
   1   5   6     1388.95     1360.53     17.77 o 
   2   5   6       79.72       83.60      1.36 o 
   3   5   6      328.02      331.76      5.07 o 
   4   5   6      181.62      180.59      4.38 o 
   5   5   6      253.33      249.11      7.47 o 
   6   5   6        1.38        2.34      0.71 o 
   7   5   6        7.41        8.95      1.22 o 
   8   5   6        0.59        0.10      0.71 o 
   9   5   6       46.45       41.87      1.78 o 
  10   5   6      215.02      237.13     10.98 o 
  -7   6   6       65.84       72.31      2.08 o 
  -6   6   6        6.63        5.99      0.48 o 
  -5   6   6      134.08      128.43      2.60 o 
  -4   6   6        0.61        0.59      0.34 o 
  -3   6   6        1.22        0.79      0.24 o 
  -2   6   6      386.27      376.34      5.39 o 
  -1   6   6       49.28       53.55      0.96 o 
   0   6   6      259.53      272.61      3.70 o 
   1   6   6       36.15       30.06      0.77 o 
   2   6   6      717.92      710.74      8.54 o 
   3   6   6       35.66       35.26      0.93 o 
   4   6   6       21.10       25.08      1.78 o 
   5   6   6       66.69       60.99      3.05 o 
   6   6   6       69.61       61.91      3.15 o 
   7   6   6      119.81      127.81      3.72 o 
   8   6   6        1.48        1.68      0.49 o 
   9   6   6       12.27       14.58      1.07 o 
  -6   7   6        5.45        4.72      0.64 o 
  -5   7   6       12.12       10.98      0.89 o 
  -4   7   6      263.33      271.49      4.96 o 
  -3   7   6       83.36       87.98      1.71 o 
  -2   7   6       43.90       36.19      1.02 o 
  -1   7   6      122.27      122.46      2.14 o 
   0   7   6       19.55       21.30      0.75 o 
   1   7   6       19.57       25.70      0.61 o 
   2   7   6      200.93      201.84      3.54 o 
   3   7   6        0.15        0.26      0.34 o 
   4   7   6       86.28       74.26      1.52 o 
   5   7   6        1.91        0.71      0.43 o 
   6   7   6       71.83       71.83      2.43 o 
   7   7   6       26.29       25.25      1.36 o 
   8   7   6        6.60        7.45      1.02 o 
  -5   8   6        0.24       -0.11      0.21 o 
  -4   8   6       43.48       43.73      1.46 o 
  -3   8   6       18.25       19.20      1.24 o 
  -2   8   6       14.33       14.42      0.96 o 
  -1   8   6       10.26        8.12      0.45 o 
   0   8   6       37.44       39.87      0.97 o 
   1   8   6      357.11      345.26      6.29 o 
   2   8   6       38.66       42.49      0.95 o 
   3   8   6        2.61        2.94      0.32 o 
   4   8   6       23.94       24.25      0.73 o 
   5   8   6      135.51      123.98      5.13 o 
   6   8   6      100.59       91.79      2.97 o 
   7   8   6       19.31       19.64      1.22 o 
   8   8   6        3.11        3.12      0.71 o 
  -3   9   6        1.13        1.27      0.37 o 
  -2   9   6      133.05      138.54      2.83 o 
  -1   9   6       14.48       16.01      0.72 o 
   0   9   6       72.85       73.97      1.88 o 
   1   9   6       40.99       41.81      2.07 o 
   2   9   6      174.27      169.03      3.39 o 
   3   9   6        0.06        0.26      0.30 o 
   4   9   6       47.33       47.73      2.01 o 
   5   9   6       23.60       23.99      1.33 o 
   6   9   6        6.02        6.70      1.12 o 
   7   9   6        0.95        0.78      0.56 o 
  -2  10   6        9.46       10.84      0.78 o 
  -1  10   6       28.86       28.03      1.22 o 
   0  10   6       43.89       45.06      1.54 o 
   1  10   6      128.06      135.64      2.95 o 
   2  10   6       21.29       22.47      0.92 o 
   3  10   6       11.61       10.38      1.12 o 
   4  10   6      130.89      144.65      4.32 o 
   5  10   6        3.37        5.16      1.00 o 
  -2  -9   7      155.66      153.62      3.24 o 
  -1  -9   7       50.06       55.89      1.59 o 
   0  -9   7        1.24        0.91      0.41 o 
   1  -9   7       48.63       49.78      1.83 o 
   2  -9   7        0.34        0.27      0.52 o 
  -4  -8   7      158.21      172.48      3.34 o 
  -3  -8   7        1.23        0.76      0.29 o 
  -2  -8   7      181.88      178.21      3.21 o 
  -1  -8   7       88.90       87.62      1.90 o 
   0  -8   7       37.67       39.99      1.18 o 
   1  -8   7       23.97       22.17      1.11 o 
   2  -8   7        0.66        0.03      0.42 o 
   3  -8   7       60.45       58.95      2.00 o 
   4  -8   7       12.38       11.48      1.03 o 
  -6  -7   7       27.02       37.42      2.85 o 
  -5  -7   7       59.84       56.06      1.26 o 
  -4  -7   7       33.52       35.58      0.95 o 
  -3  -7   7      155.18      162.10      2.93 o 
  -2  -7   7       93.22       89.39      1.82 o 
  -1  -7   7        0.75        1.50      0.29 o 
   0  -7   7       12.88       17.25      0.63 o 
   1  -7   7      146.81      142.78      3.58 o 
   2  -7   7       14.60       12.50      0.88 o 
   3  -7   7       65.24       65.02      2.05 o 
   4  -7   7       24.13       18.98      1.03 o 
   5  -7   7       43.09       48.61      1.77 o 
   6  -7   7       98.46       99.43      2.89 o 
  -6  -6   7       48.09       50.16      1.65 o 
  -5  -6   7       27.43       28.44      0.81 o 
  -4  -6   7        7.88        6.66      0.41 o 
  -3  -6   7      412.45      446.71      6.61 o 
  -2  -6   7      522.55      520.12      8.22 o 
  -1  -6   7       28.06       27.84      0.74 o 
   0  -6   7        1.27        1.21      0.40 o 
   1  -6   7       82.69       81.68      2.58 o 
   2  -6   7       22.56       25.08      1.01 o 
   3  -6   7       80.85       74.59      2.47 o 
   4  -6   7      149.24      142.30      3.59 o 
   5  -6   7       14.04       13.15      1.09 o 
   6  -6   7      261.98      271.78      6.28 o 
   7  -6   7      121.39      118.98      3.29 o 
  -7  -5   7        4.55        4.16      0.56 o 
  -6  -5   7       82.25       90.70      1.96 o 
  -5  -5   7        4.45        3.44      0.32 o 
  -4  -5   7        0.06       -0.13      0.19 o 
  -3  -5   7       21.02       22.62      1.27 o 
  -2  -5   7      204.55      189.36      4.03 o 
  -1  -5   7       46.63       44.64      0.97 o 
   0  -5   7      111.68      115.20      2.43 o 
   1  -5   7       75.44       72.40      1.45 o 
   2  -5   7      170.40      153.71      3.47 o 
   3  -5   7       75.57       76.76      2.04 o 
   4  -5   7      132.23      128.42      3.66 o 
   5  -5   7        0.50        1.02      0.46 o 
   6  -5   7       11.51       11.45      1.64 o 
   7  -5   7      189.26      200.03      4.79 o 
   8  -5   7       54.26       56.68      2.76 o 
  -8  -4   7      156.06      160.86      5.20 o 
  -7  -4   7       12.52       13.15      0.77 o 
  -6  -4   7       11.92       13.91      0.65 o 
  -5  -4   7        5.95        4.29      0.39 o 
  -4  -4   7       13.25       13.75      0.50 o 
  -3  -4   7      243.41      242.14      4.30 o 
  -2  -4   7        1.12        1.82      0.23 o 
  -1  -4   7      381.98      368.14      5.39 o 
   0  -4   7       28.72       32.31      1.01 o 
   1  -4   7       13.83       11.02      0.47 o 
   2  -4   7        1.72        1.93      0.37 o 
   3  -4   7        1.35        2.12      0.37 o 
   4  -4   7       47.94       50.24      1.47 o 
   5  -4   7      141.21      143.48      3.29 o 
   6  -4   7      101.99      100.50      2.72 o 
   7  -4   7       17.69       19.20      1.17 o 
   8  -4   7        1.41        1.31      0.46 o 
  -8  -3   7       30.04       31.26      1.07 o 
  -7  -3   7        0.10       -0.19      0.31 o 
  -6  -3   7       97.85       95.33      2.07 o 
  -5  -3   7       11.25       12.41      0.56 o 
  -4  -3   7      116.35      111.95      2.18 o 
  -3  -3   7      322.86      307.06      6.27 o 
  -2  -3   7      104.77      102.34      1.76 o 
  -1  -3   7      213.11      215.46      3.27 o 
   0  -3   7       70.67       74.63      2.44 o 
   1  -3   7      407.15      400.51      5.70 o 
   2  -3   7       31.65       30.91      1.05 o 
   3  -3   7       35.51       32.50      1.09 o 
   4  -3   7       15.25       19.09      0.94 o 
   5  -3   7        0.67        0.87      0.28 o 
   6  -3   7      525.07      555.66      9.89 o 
   7  -3   7      170.81      170.19      4.10 o 
   8  -3   7        0.63        0.84      0.39 o 
   9  -3   7        0.02       -0.48      0.52 o 
  -8  -2   7       32.08       32.30      1.81 o 
  -7  -2   7        0.22       -0.02      0.27 o 
  -6  -2   7       48.04       49.57      1.25 o 
  -5  -2   7       12.84       12.96      0.53 o 
  -4  -2   7      464.98      464.42      6.69 o 
  -3  -2   7       70.93       77.20      1.41 o 
  -2  -2   7      931.46      936.41     13.07 o 
  -1  -2   7      144.24      143.75      2.63 o 
   0  -2   7      673.75      647.99     10.49 o 
   1  -2   7      103.79      113.79      1.91 o 
   2  -2   7       89.19       73.65      1.82 o 
   3  -2   7      175.98      192.86      4.05 o 
   4  -2   7        2.09        3.99      0.68 o 
   5  -2   7       33.62       36.06      1.15 o 
   6  -2   7       25.86       25.28      0.97 o 
   7  -2   7      251.04      258.93      4.97 o 
   8  -2   7       85.16       91.18      2.53 o 
   9  -2   7       63.46       68.60      2.63 o 
  -8  -1   7      110.60      112.04      4.17 o 
  -7  -1   7       40.47       42.85      1.11 o 
  -6  -1   7       71.00       74.75      1.64 o 
  -5  -1   7       41.05       41.47      1.04 o 
  -4  -1   7        0.40       -0.11      0.20 o 
  -3  -1   7     1123.11     1061.26     14.78 o 
  -2  -1   7       27.85       28.86      1.04 o 
  -1  -1   7        0.11        0.83      0.16 o 
   0  -1   7      105.19       97.66      1.60 o 
   1  -1   7      901.95      885.83     12.27 o 
   2  -1   7       13.92       18.18      1.05 o 
   3  -1   7       70.07       75.94      1.83 o 
   4  -1   7       23.54       25.59      0.99 o 
   5  -1   7      172.96      182.15      3.88 o 
   6  -1   7       70.50       70.25      1.61 o 
   7  -1   7      197.80      209.29      3.65 o 
   8  -1   7        6.29        6.23      0.58 o 
   9  -1   7       22.25       21.93      1.35 o 
  -8   0   7       72.26       69.95      1.96 o 
  -7   0   7       43.16       45.25      1.15 o 
  -6   0   7      262.65      259.18      5.37 o 
  -5   0   7       70.42       71.98      1.36 o 
  -4   0   7       12.64       14.23      0.51 o 
  -3   0   7      372.48      357.14      5.92 o 
  -2   0   7     1067.06     1046.54     13.86 o 
  -1   0   7       79.55       81.20      1.40 o 
   0   0   7       29.13       29.44      0.68 o 
   1   0   7      196.77      206.54      4.61 o 
   2   0   7       82.99       93.86      2.12 o 
   3   0   7       83.11       75.17      1.79 o 
   4   0   7      365.02      355.61      6.16 o 
   5   0   7       41.32       42.40      1.07 o 
   6   0   7      571.04      566.36      9.67 o 
   7   0   7      214.76      220.83      8.14 o 
   8   0   7        6.30        7.40      0.65 o 
   9   0   7       48.66       52.91      1.65 o 
  10   0   7       87.50      100.03      4.78 o 
  -8   1   7      107.84      105.57      3.14 o 
  -7   1   7       35.53       36.42      0.98 o 
  -6   1   7       10.20       11.11      0.55 o 
  -5   1   7       95.59       97.08      1.96 o 
  -4   1   7       36.87       36.96      0.86 o 
  -3   1   7       19.98       19.93      0.59 o 
  -2   1   7      812.66      822.63     10.41 o 
  -1   1   7      146.24      136.39      2.03 o 
   0   1   7      977.17      923.64     12.19 o 
   1   1   7        1.26        1.13      0.12 o 
   2   1   7      138.17      126.99      3.21 o 
   3   1   7      165.64      189.29      3.21 o 
   4   1   7       44.62       57.39      1.41 o 
   5   1   7        2.72        2.58      0.36 o 
   6   1   7      544.62      552.11     10.85 o 
   7   1   7      504.07      511.23     10.17 o 
   8   1   7      209.58      205.59      5.40 o 
   9   1   7        9.83       10.12      1.22 o 
  10   1   7       79.48       79.29      4.07 o 
  -8   2   7       50.54       52.67      1.72 o 
  -7   2   7       32.34       33.19      1.36 o 
  -6   2   7       85.09       83.60      1.57 o 
  -5   2   7       50.93       52.50      1.11 o 
  -4   2   7        0.48        0.61      0.19 o 
  -3   2   7      260.60      257.89      3.66 o 
  -2   2   7      177.85      183.72      2.34 o 
  -1   2   7      277.97      282.11      3.92 o 
   0   2   7      338.52      316.22      4.34 o 
   1   2   7      383.07      370.35      5.46 o 
   2   2   7        2.38        1.82      0.31 o 
   3   2   7      182.63      189.08      3.66 o 
   4   2   7       41.87       38.23      1.31 o 
   5   2   7      146.55      147.29      3.01 o 
   6   2   7        5.51        5.36      1.55 o 
   7   2   7      156.63      154.63      3.54 o 
   8   2   7        3.57        4.22      0.52 o 
   9   2   7      402.18      426.27      9.31 o 
  10   2   7       13.97       14.33      1.37 o 
  -8   3   7       83.82       87.74      2.50 o 
  -7   3   7       86.51       89.92      1.80 o 
  -6   3   7        0.09       -0.22      0.22 o 
  -5   3   7       69.10       69.52      1.49 o 
  -4   3   7        8.97        8.91      0.38 o 
  -3   3   7      371.16      353.44      4.68 o 
  -2   3   7      189.06      195.50      2.59 o 
  -1   3   7       57.96       55.48      0.91 o 
   0   3   7      105.99      103.82      1.76 o 
   1   3   7     1421.55     1445.94     20.51 o 
   2   3   7       17.52       14.24      0.77 o 
   3   3   7       17.50       10.66      0.53 o 
   4   3   7        1.92        3.19      0.51 o 
   5   3   7       70.64       68.89      3.12 o 
   6   3   7     1066.86     1065.35     18.73 o 
   7   3   7        1.15        1.05      0.40 o 
   8   3   7       19.64       19.91      0.95 o 
   9   3   7        1.01        1.34      1.07 o 
  10   3   7       74.25       78.55      3.02 o 
  -7   4   7       27.09       28.93      1.21 o 
  -6   4   7       26.47       26.07      0.81 o 
  -5   4   7        1.44        1.70      0.29 o 
  -4   4   7        0.04       -0.04      0.19 o 
  -3   4   7       71.18       64.70      1.13 o 
  -2   4   7      858.09      850.08     10.27 o 
  -1   4   7       36.52       34.43      0.81 o 
   0   4   7      278.05      263.87      3.62 o 
   1   4   7      371.02      350.19      5.23 o 
   2   4   7      709.13      690.20     10.39 o 
   3   4   7      291.29      302.28      5.62 o 
   4   4   7      180.38      165.81      3.65 o 
   5   4   7       52.18       47.64      1.34 o 
   6   4   7        4.69        5.18      0.51 o 
   7   4   7      234.62      109.78      5.08 o 
   8   4   7       86.66       86.39      3.05 o 
   9   4   7       64.09       68.40      2.69 o 
  10   4   7      139.38      151.66      6.71 o 
  -7   5   7        1.49        1.51      0.52 o 
  -6   5   7        0.17        0.52      0.28 o 
  -5   5   7        0.94        0.35      0.27 o 
  -4   5   7        0.45        0.57      0.25 o 
  -3   5   7      333.69      341.79      5.25 o 
  -2   5   7      100.74       87.59      1.43 o 
  -1   5   7      282.32      285.03      4.36 o 
   0   5   7       51.64       50.37      1.06 o 
   1   5   7      875.93      891.34     11.73 o 
   2   5   7       57.11       51.71      1.07 o 
   3   5   7       73.61       78.17      1.75 o 
   4   5   7       13.06       11.56      1.52 o 
   5   5   7       29.71       30.22      1.40 o 
   6   5   7       27.56       19.01      1.73 o 
   7   5   7      265.40      266.87      9.15 o 
   8   5   7        6.78        9.54      1.32 o 
   9   5   7       55.21       59.88      4.78 o 
  -6   6   7       11.06       12.14      0.67 o 
  -5   6   7       19.74       20.05      0.79 o 
  -4   6   7        1.85        1.18      0.35 o 
  -3   6   7        0.43        0.57      0.26 o 
  -2   6   7      220.89      232.54      3.92 o 
  -1   6   7        0.35        0.37      0.20 o 
   0   6   7       58.07       59.33      1.18 o 
   1   6   7      115.12      118.29      1.84 o 
   2   6   7        4.90        5.53      0.52 o 
   3   6   7       21.75       19.75      0.70 o 
   4   6   7       39.71       42.03      1.73 o 
   5   6   7       29.61       28.18      1.40 o 
   6   6   7      119.07      116.03      3.76 o 
   7   6   7        0.50        0.50      0.54 o 
   8   6   7        5.01        6.00      0.61 o 
   9   6   7        8.61        8.90      0.76 o 
  -5   7   7       25.34       25.79      0.92 o 
  -4   7   7       49.34       46.99      1.31 o 
  -3   7   7       13.14       11.99      0.66 o 
  -2   7   7       33.16       33.02      1.02 o 
  -1   7   7       64.14       64.38      1.33 o 
   0   7   7       88.66       91.25      1.71 o 
   1   7   7       60.42       55.05      1.12 o 
   2   7   7       70.45       73.62      1.58 o 
   3   7   7       52.24       49.82      1.16 o 
   4   7   7        8.05        7.94      0.58 o 
   5   7   7       95.03       93.04      2.43 o 
   6   7   7      146.16      141.42      3.86 o 
   7   7   7      357.94      343.92     22.71 o 
   8   7   7       26.41       25.92      1.43 o 
  -4   8   7       21.29       20.35      1.00 o 
  -3   8   7       70.38       72.74      2.55 o 
  -2   8   7       21.88       21.46      0.84 o 
  -1   8   7        7.60        8.01      0.52 o 
   0   8   7       92.77       92.69      1.77 o 
   1   8   7       64.44       67.36      1.66 o 
   2   8   7       19.86       19.75      0.71 o 
   3   8   7       39.51       39.56      1.03 o 
   4   8   7       12.00       11.38      0.42 o 
   5   8   7        9.44        7.61      0.68 o 
   6   8   7        5.08        6.59      0.66 o 
   7   8   7       76.37       78.86      2.34 o 
  -3   9   7       67.66       69.55      2.63 o 
  -2   9   7       20.03       22.40      0.92 o 
  -1   9   7        0.01       -0.27      0.27 o 
   0   9   7       10.94       11.95      0.73 o 
   1   9   7      165.24      169.48      3.44 o 
   2   9   7       40.39       42.89      1.56 o 
   3   9   7        5.54        5.29      0.52 o 
   4   9   7        5.75        5.87      0.39 o 
   5   9   7       11.33       14.07      0.88 o 
   6   9   7      196.38      200.79      4.67 o 
   0  10   7        3.68        3.70      0.58 o 
   1  10   7      136.70      140.84      3.03 o 
   2  10   7       63.21       68.81      1.79 o 
   3  10   7        6.64        8.00      0.68 o 
   4  10   7        6.45        7.64      0.66 o 
  -3  -8   8       80.13       85.44      1.85 o 
  -2  -8   8      126.80      127.67      2.48 o 
  -1  -8   8       10.64       12.69      0.62 o 
   0  -8   8        7.38        7.18      0.80 o 
   1  -8   8       20.85       20.28      1.15 o 
   2  -8   8       40.13       41.60      1.63 o 
   3  -8   8       53.84       48.30      1.82 o 
  -4  -7   8       35.88       38.01      1.02 o 
  -3  -7   8       12.96       15.35      0.68 o 
  -2  -7   8       97.30       92.97      1.90 o 
  -1  -7   8        1.23        0.85      0.34 o 
   0  -7   8       25.20       24.02      1.91 o 
   1  -7   8        2.02        1.22      0.43 o 
   2  -7   8       31.00       34.80      1.66 o 
   3  -7   8      113.73      112.40      3.10 o 
   4  -7   8       12.77       12.68      0.92 o 
   5  -7   8        0.68        0.02      0.43 o 
  -5  -6   8       51.76       52.19      1.21 o 
  -4  -6   8       73.17       76.18      1.55 o 
  -3  -6   8      244.59      249.51      3.92 o 
  -2  -6   8        0.52        1.34      0.28 o 
  -1  -6   8        1.23        0.80      0.28 o 
   0  -6   8        8.47       10.85      0.51 o 
   1  -6   8        9.08        8.37      0.65 o 
   2  -6   8        1.99        2.52      0.48 o 
   3  -6   8       37.82       38.17      1.66 o 
   4  -6   8       82.30       81.24      2.44 o 
   5  -6   8      110.53      113.32      3.09 o 
   6  -6   8        1.04        1.28      0.52 o 
  -6  -5   8      110.82      110.43      2.99 o 
  -5  -5   8        0.27        0.35      0.32 o 
  -4  -5   8        0.69        0.82      0.24 o 
  -3  -5   8      195.02      206.45      3.32 o 
  -2  -5   8      147.10      141.15      2.39 o 
  -1  -5   8        3.62        3.81      0.38 o 
   0  -5   8        0.34        0.54      0.22 o 
   1  -5   8        8.52        6.97      0.63 o 
   2  -5   8      213.28      196.34      5.45 o 
   3  -5   8        8.41        5.72      0.61 o 
   4  -5   8       17.72       20.38      1.42 o 
   5  -5   8       29.94       31.42      1.36 o 
   6  -5   8      430.49      434.76     12.46 o 
   7  -5   8        6.32        6.79      0.74 o 
  -7  -4   8        0.42        0.03      0.40 o 
  -6  -4   8       66.90       71.40      2.04 o 
  -5  -4   8       55.11       51.00      1.31 o 
  -4  -4   8       38.99       38.99      0.94 o 
  -3  -4   8        0.14        0.06      0.23 o 
  -2  -4   8       82.37       74.07      1.41 o 
  -1  -4   8       49.35       43.86      1.67 o 
   0  -4   8       72.34       76.50      2.03 o 
   1  -4   8       26.01       30.80      1.15 o 
   2  -4   8      157.68      160.20      3.59 o 
   3  -4   8      895.37      859.07     16.51 o 
   4  -4   8        6.46        7.33      0.64 o 
   5  -4   8       57.05       60.30      1.75 o 
   6  -4   8       45.33       47.55      1.68 o 
   7  -4   8      158.15      159.37      4.01 o 
   8  -4   8       27.51       31.19      1.38 o 
  -7  -3   8        5.31        4.92      0.55 o 
  -6  -3   8       26.42       27.88      0.81 o 
  -5  -3   8      112.95      105.70      2.17 o 
  -4  -3   8       52.99       58.28      1.35 o 
  -3  -3   8      368.56      353.27      5.26 o 
  -2  -3   8       35.22       41.31      0.94 o 
  -1  -3   8       13.49       13.97      0.62 o 
   0  -3   8       31.10       26.95      0.85 o 
   1  -3   8      144.50      125.09      2.89 o 
   2  -3   8      189.49      184.13      3.97 o 
   3  -3   8      153.65      156.01      3.50 o 
   4  -3   8      448.57      439.33      8.76 o 
   5  -3   8      348.52      363.46      7.36 o 
   6  -3   8       59.75       55.77      1.67 o 
   7  -3   8       67.72       70.83      2.16 o 
   8  -3   8        0.94        0.50      0.43 o 
  -7  -2   8       18.73       22.54      0.98 o 
  -6  -2   8      152.61      141.88      2.43 o 
  -5  -2   8       10.97       12.10      0.54 o 
  -4  -2   8       53.35       51.21      1.25 o 
  -3  -2   8      740.43      724.37     11.69 o 
  -2  -2   8      862.61      760.88     38.40 o 
  -1  -2   8      162.91      146.94      6.15 o 
   0  -2   8        4.93        4.14      0.34 o 
   1  -2   8        0.23        0.50      0.16 o 
   2  -2   8       90.04       88.78      2.88 o 
   3  -2   8       20.09       19.39      0.84 o 
   4  -2   8        5.83        4.96      0.45 o 
   5  -2   8       17.83       18.58      1.27 o 
   6  -2   8      555.76      581.06     11.39 o 
   7  -2   8       63.39       62.94      1.66 o 
   8  -2   8       26.21       29.49      1.39 o 
   9  -2   8        0.28       -0.36      0.36 o 
  -8  -1   8       10.36       10.04      1.12 o 
  -7  -1   8       13.59       13.26      0.65 o 
  -6  -1   8      246.92      247.64      4.37 o 
  -5  -1   8      168.13      165.44      2.72 o 
  -4  -1   8       27.16       24.35      0.79 o 
  -3  -1   8        3.85        4.05      0.36 o 
  -2  -1   8      149.94      140.62      3.92 o 
  -1  -1   8      471.47      477.54     12.85 o 
   0  -1   8      434.00      400.89      5.78 o 
   1  -1   8       32.23       30.03      0.64 o 
   2  -1   8       16.74       14.50      0.68 o 
   3  -1   8      391.83      381.39      7.55 o 
   4  -1   8       35.59       36.07      1.13 o 
   5  -1   8       57.36       59.93      1.64 o 
   6  -1   8      213.32      214.58      4.58 o 
   7  -1   8      259.20      263.36      5.57 o 
   8  -1   8       17.26       18.50      0.83 o 
   9  -1   8       12.01       13.83      1.20 o 
  -8   0   8       10.57       10.29      1.47 o 
  -7   0   8       10.12        8.73      0.77 o 
  -6   0   8        0.01        0.28      0.39 o 
  -5   0   8       46.77       45.06      1.20 o 
  -4   0   8      839.07      833.07     13.30 o 
  -3   0   8      392.34      374.63      6.24 o 
  -2   0   8      208.93      198.82      3.06 o 
  -1   0   8       80.68       77.05      1.56 o 
   0   0   8        9.96       12.37      0.52 o 
   1   0   8      152.49      136.62      2.73 o 
   2   0   8       64.31       60.84      1.56 o 
   3   0   8      718.63      718.15     13.76 o 
   4   0   8      114.91      121.35      3.36 o 
   5   0   8       32.24       35.92      1.19 o 
   6   0   8        0.25       -0.11      0.34 o 
   7   0   8      158.81      164.02      3.74 o 
   8   0   8        0.66        0.38      0.35 o 
   9   0   8      104.47      110.74      2.83 o 
  -7   1   8      140.90      145.28      2.82 o 
  -6   1   8        0.18        0.26      0.32 o 
  -5   1   8      119.92      121.45      2.41 o 
  -4   1   8        9.46       10.63      0.57 o 
  -3   1   8      365.73      377.42      6.24 o 
  -2   1   8      508.14      481.97      6.89 o 
  -1   1   8      168.21      158.56      2.35 o 
   0   1   8        2.71        2.73      0.28 o 
   1   1   8      649.63      607.04     10.12 o 
   2   1   8        1.31        0.91      0.31 o 
   3   1   8        6.03        4.63      0.44 o 
   4   1   8       59.30       65.61      1.59 o 
   5   1   8      138.57      139.00      3.19 o 
   6   1   8      810.36      812.54     15.77 o 
   7   1   8       32.97       33.18      1.21 o 
   8   1   8       10.87       10.88      0.72 o 
   9   1   8        0.12       -0.32      0.39 o 
  -7   2   8       61.33       61.09      1.57 o 
  -6   2   8       28.91       29.42      1.03 o 
  -5   2   8       49.02       47.23      1.20 o 
  -4   2   8       55.13       54.67      1.15 o 
  -3   2   8      290.80      280.94      4.20 o 
  -2   2   8      791.51      782.36     10.47 o 
  -1   2   8        4.66        4.58      0.28 o 
   0   2   8        8.11        8.03      0.37 o 
   1   2   8       54.67       54.00      1.32 o 
   2   2   8       50.53       42.10      1.33 o 
   3   2   8      311.16      324.20      6.01 o 
   4   2   8       65.34       58.71      1.48 o 
   5   2   8       52.43       50.16      1.38 o 
   6   2   8       77.98       81.13      2.14 o 
   7   2   8      551.81      556.65     11.08 o 
   8   2   8        3.22        3.22      0.66 o 
   9   2   8        7.77        8.28      1.18 o 
  -7   3   8        0.33        0.43      0.31 o 
  -6   3   8      120.81      118.22      2.30 o 
  -5   3   8       12.02       12.62      0.63 o 
  -4   3   8       10.25       10.96      0.53 o 
  -3   3   8        1.82        1.47      0.28 o 
  -2   3   8       16.16       14.30      0.54 o 
  -1   3   8       18.54       14.47      0.66 o 
   0   3   8       85.94       83.32      1.52 o 
   1   3   8       86.90       86.76      1.79 o 
   2   3   8      268.40      263.89      4.62 o 
   3   3   8       36.24       35.91      1.08 o 
   4   3   8      544.15      548.91      9.90 o 
   5   3   8      113.16      109.73      2.68 o 
   6   3   8        9.53       11.90      0.77 o 
   7   3   8       90.53       89.78      2.82 o 
   8   3   8       38.31       36.42      1.61 o 
   9   3   8       82.84       88.74      4.07 o 
  -7   4   8        2.14        2.38      0.38 o 
  -6   4   8       22.96       27.21      0.91 o 
  -5   4   8        6.23        5.76      0.44 o 
  -4   4   8       11.71       12.53      0.52 o 
  -3   4   8      762.16      766.83     11.83 o 
  -2   4   8       71.71       72.83      1.42 o 
  -1   4   8      207.25      209.81      3.00 o 
   0   4   8       72.16       71.27      1.23 o 
   1   4   8       10.88       10.36      0.50 o 
   2   4   8       22.83       21.48      0.59 o 
   3   4   8        0.28        0.64      0.28 o 
   4   4   8        6.70        5.06      0.48 o 
   5   4   8      126.85      130.46      3.08 o 
   6   4   8      397.35      393.30      9.64 o 
   7   4   8        2.91        3.42      0.51 o 
   8   4   8        0.23        0.15      0.43 o 
   9   4   8        3.91        3.36      0.81 o 
  -6   5   8      137.21      148.52      4.36 o 
  -5   5   8        0.57        0.71      0.34 o 
  -4   5   8        0.38        0.48      0.34 o 
  -3   5   8       32.49       29.31      0.84 o 
  -2   5   8      106.22      108.94      1.74 o 
  -1   5   8      337.32      337.22      5.13 o 
   0   5   8      117.23      117.72      2.04 o 
   1   5   8      474.64      458.53      6.77 o 
   2   5   8        4.44        4.51      0.34 o 
   3   5   8       33.24       34.56      1.47 o 
   4   5   8       33.11       28.74      1.37 o 
   5   5   8      108.02       97.18      3.16 o 
   6   5   8      127.63      119.89      6.35 o 
   7   5   8      154.51      162.39      4.92 o 
   8   5   8       37.45       35.62      2.69 o 
   9   5   8       36.43       40.80      1.98 o 
  -5   6   8        3.90        4.64      0.49 o 
  -4   6   8      222.20      216.90      3.61 o 
  -3   6   8       63.02       64.98      1.60 o 
  -2   6   8      259.06      255.04      4.67 o 
  -1   6   8        1.68        0.84      0.25 o 
   0   6   8      105.51      113.87      2.09 o 
   1   6   8        3.00        6.44      0.56 o 
   2   6   8       10.88       13.08      0.52 o 
   3   6   8      197.83      181.02      3.71 o 
   4   6   8       13.97       17.33      1.08 o 
   5   6   8       81.29       76.34      3.76 o 
   6   6   8        1.41        2.06      0.61 o 
   7   6   8      119.47      127.74      4.17 o 
   8   6   8       23.84       27.29      1.58 o 
  -4   7   8       18.00       16.24      0.79 o 
  -3   7   8      262.57      263.26      4.85 o 
  -2   7   8       64.62       68.43      1.66 o 
  -1   7   8       21.81       19.00      0.76 o 
   0   7   8        7.99        8.21      0.85 o 
   1   7   8      168.49      168.63      2.61 o 
   2   7   8        5.45        5.23      0.39 o 
   3   7   8       30.43       31.61      0.86 o 
   4   7   8       45.93       47.36      1.90 o 
   5   7   8      112.57       96.43      8.03 o 
   6   7   8      144.68      139.59      3.44 o 
   7   7   8        7.62        9.56      1.03 o 
   8   7   8        0.08        0.90      0.54 o 
  -3   8   8       27.41       29.22      1.05 o 
  -2   8   8      329.09      335.17      6.31 o 
  -1   8   8       57.01       58.56      1.51 o 
   0   8   8       50.37       54.75      1.24 o 
   1   8   8       64.25       65.29      1.68 o 
   2   8   8        0.48        0.87      0.31 o 
   3   8   8        1.50        1.98      0.29 o 
   4   8   8        4.15        4.97      0.54 o 
   5   8   8        7.36        8.29      1.11 o 
   6   8   8      226.41      218.92      6.17 o 
   7   8   8      143.42      153.69      3.80 o 
  -1   9   8       12.84       14.66      0.74 o 
   0   9   8       70.75       70.11      2.16 o 
   1   9   8        2.61        3.53      0.46 o 
   2   9   8       40.01       43.14      1.56 o 
   3   9   8       37.94       39.95      1.68 o 
   4   9   8        0.55        0.29      0.39 o 
   5   9   8       11.09        9.02      0.90 o 
  -3  -7   9       65.62       65.18      2.79 o 
  -2  -7   9       21.33       18.90      1.08 o 
  -1  -7   9       13.38       12.92      1.20 o 
   0  -7   9       11.40       12.57      0.55 o 
   1  -7   9       12.09       10.86      1.20 o 
   2  -7   9       63.40       66.37      2.49 o 
   3  -7   9       37.19       35.26      1.71 o 
   4  -7   9        1.54        3.29      0.60 o 
  -4  -6   9        2.19        1.44      0.29 o 
  -3  -6   9        0.68        1.59      0.33 o 
  -2  -6   9       17.59       16.09      0.95 o 
  -1  -6   9        1.23        1.44      0.51 o 
   0  -6   9       14.94       16.47      0.61 o 
   1  -6   9        5.94        7.04      0.74 o 
   2  -6   9       57.90       63.63      1.94 o 
   3  -6   9      289.05      277.30      7.24 o 
   4  -6   9       26.55       26.26      1.42 o 
   5  -6   9        6.33        6.72      0.76 o 
  -5  -5   9       35.04       32.87      1.26 o 
  -4  -5   9      146.88      141.81      5.44 o 
  -3  -5   9       58.16       52.58      1.20 o 
  -2  -5   9        0.52        0.76      0.35 o 
  -1  -5   9       50.33       50.75      2.26 o 
   0  -5   9       88.37       72.54      1.71 o 
   1  -5   9       10.57       13.50      0.81 o 
   2  -5   9        1.34        0.47      0.39 o 
   3  -5   9      145.30      144.40      3.92 o 
   4  -5   9       85.13       77.07      2.63 o 
   5  -5   9       24.06       32.71      1.58 o 
   6  -5   9       63.60       60.40      2.90 o 
  -6  -4   9       63.27       57.79      2.93 o 
  -5  -4   9       16.92       18.45      0.79 o 
  -4  -4   9        3.79        2.98      0.32 o 
  -3  -4   9      125.80      138.51      2.38 o 
  -2  -4   9      143.99      127.51      2.42 o 
  -1  -4   9       97.16       98.65      4.46 o 
   0  -4   9       68.14       66.73      1.63 o 
   1  -4   9       25.91       24.56      1.03 o 
   2  -4   9      183.62      187.25      4.16 o 
   3  -4   9      133.36      110.46      2.73 o 
   4  -4   9       52.82       46.48      1.52 o 
   5  -4   9      278.22      270.85      5.78 o 
   6  -4   9      136.03      139.71      3.61 o 
   7  -4   9       10.86       14.95      0.99 o 
  -6  -3   9      257.14      268.76      4.80 o 
  -5  -3   9       93.13       85.31      1.91 o 
  -4  -3   9       33.67       33.34      1.01 o 
  -3  -3   9       72.24       74.01      1.47 o 
  -2  -3   9       42.36       40.01      1.11 o 
  -1  -3   9       56.55       53.24      1.60 o 
   0  -3   9        9.38        8.02      0.48 o 
   1  -3   9      166.85      139.77      3.21 o 
   2  -3   9      717.91      707.00     13.68 o 
   3  -3   9      190.22      185.36      4.11 o 
   4  -3   9        0.80        0.67      0.37 o 
   5  -3   9       49.92       51.44      1.82 o 
   6  -3   9       78.04       85.87      2.30 o 
   7  -3   9      162.32      164.12      4.08 o 
   8  -3   9        3.06        3.09      0.73 o 
  -7  -2   9        2.82        3.43      0.86 o 
  -6  -2   9      106.96      112.66      2.07 o 
  -5  -2   9       86.34       86.66      1.70 o 
  -4  -2   9       66.35       71.21      1.70 o 
  -3  -2   9       65.80       59.55      1.43 o 
  -2  -2   9        3.35        2.32      0.29 o 
  -1  -2   9        5.58        8.54      0.41 o 
   0  -2   9      128.54      121.22      2.56 o 
   1  -2   9       84.60       85.10      2.18 o 
   2  -2   9      331.41      306.53      6.29 o 
   3  -2   9      371.65      365.80      7.40 o 
   4  -2   9      756.62      762.43     14.73 o 
   5  -2   9      203.16      217.29      4.72 o 
   6  -2   9        2.93        3.39      0.64 o 
   7  -2   9       66.65       72.65      2.47 o 
   8  -2   9       14.03       15.99      1.29 o 
  -7  -1   9       48.22       53.37      1.39 o 
  -6  -1   9       54.84       49.80      1.17 o 
  -5  -1   9        0.39        0.39      0.28 o 
  -4  -1   9      125.23      116.77      2.84 o 
  -3  -1   9      849.87      802.36     23.98 o 
  -2  -1   9        8.51        6.93      0.46 o 
  -1  -1   9       77.10       67.69      1.37 o 
   0  -1   9      154.94      145.16      2.98 o 
   1  -1   9       76.04       68.86      3.15 o 
   2  -1   9       14.67       19.20      0.82 o 
   3  -1   9       26.53       30.78      1.27 o 
   4  -1   9        4.44        5.98      0.61 o 
   5  -1   9        2.49        1.52      0.49 o 
   6  -1   9      267.68      259.05      6.61 o 
   7  -1   9       88.51       89.35      3.20 o 
   8  -1   9       24.78       27.75      1.27 o 
   9  -1   9        5.49        7.13      0.95 o 
  -7   0   9       72.82       75.38      1.73 o 
  -6   0   9      333.76      349.39      5.28 o 
  -5   0   9        3.01        3.22      0.36 o 
  -4   0   9        6.80        7.41      0.54 o 
  -3   0   9        1.47        1.54      0.38 o 
  -2   0   9      259.84      255.21      3.87 o 
  -1   0   9      273.87      259.89      3.93 o 
   0   0   9       52.74       56.07      1.58 o 
   1   0   9      324.22      312.98      5.85 o 
   2   0   9       38.00       40.44      1.53 o 
   3   0   9      515.15      512.14     12.10 o 
   4   0   9       93.05       89.88      2.72 o 
   5   0   9       17.34       17.19      1.03 o 
   6   0   9      393.16      387.87      9.54 o 
   7   0   9        1.27        1.26      0.38 o 
   8   0   9       43.32       41.62      1.34 o 
   9   0   9       30.80       33.43      1.33 o 
  -7   1   9       27.09       25.56      1.01 o 
  -6   1   9       15.44       19.05      0.80 o 
  -5   1   9      247.59      249.45      3.90 o 
  -4   1   9      320.07      315.26      4.77 o 
  -3   1   9        2.81        2.75      0.47 o 
  -2   1   9      479.51      488.19      7.06 o 
  -1   1   9       20.10       20.07      0.59 o 
   0   1   9       35.09       41.74      1.11 o 
   1   1   9        5.82        5.46      0.40 o 
   2   1   9       76.09       82.58      2.50 o 
   3   1   9      410.39      402.76      9.68 o 
   4   1   9       14.08       12.13      1.07 o 
   5   1   9       54.87       54.07      1.62 o 
   6   1   9       60.83       58.23      1.75 o 
   7   1   9       41.67       45.78      1.52 o 
   8   1   9       19.43       18.54      0.97 o 
   9   1   9        1.39        1.03      0.43 o 
  -6   2   9        0.27       -0.05      0.36 o 
  -5   2   9        7.36        9.17      0.73 o 
  -4   2   9       42.63       43.70      1.05 o 
  -3   2   9      204.40      194.46      3.10 o 
  -2   2   9      134.39      134.44      2.84 o 
  -1   2   9       91.69       91.22      1.66 o 
   0   2   9        2.84        4.44      0.40 o 
   1   2   9      217.14      198.50      3.60 o 
   2   2   9      502.95      499.51     10.36 o 
   3   2   9      153.14      145.95      3.53 o 
   4   2   9      105.80      102.66      2.53 o 
   5   2   9      455.49      449.36      9.06 o 
   6   2   9      109.17      115.90      3.28 o 
   7   2   9       40.98       39.24      1.40 o 
   8   2   9       43.41       40.59      1.46 o 
   9   2   9        1.90        1.95      0.49 o 
  -6   3   9      174.08      181.68      3.76 o 
  -5   3   9       79.17       84.19      1.83 o 
  -4   3   9       33.94       33.46      1.41 o 
  -3   3   9      107.89      105.36      2.08 o 
  -2   3   9      151.93      140.75      2.57 o 
  -1   3   9      198.63      191.24      3.08 o 
   0   3   9        4.50        5.17      0.34 o 
   1   3   9      175.20      163.17      3.05 o 
   2   3   9      570.25      574.79     11.93 o 
   3   3   9       50.38       58.71      2.00 o 
   4   3   9        0.00        0.43      0.33 o 
   5   3   9      111.32      100.38      2.53 o 
   6   3   9      300.63      303.38      6.40 o 
   7   3   9      140.70      147.15      3.52 o 
   8   3   9       17.94       15.94      1.31 o 
   9   3   9        4.33        4.33      0.62 o 
  -6   4   9       72.21       78.45      3.20 o 
  -5   4   9       56.61       61.13      1.58 o 
  -4   4   9        3.76        4.75      0.47 o 
  -3   4   9       63.66       65.99      1.70 o 
  -2   4   9        0.13       -0.15      0.28 o 
  -1   4   9        0.10        0.15      0.20 o 
   0   4   9      103.96      101.14      1.65 o 
   1   4   9       77.38       75.12      1.65 o 
   2   4   9      146.05      128.24      2.69 o 
   3   4   9      742.88      732.66     14.25 o 
   4   4   9      391.49      380.49      7.78 o 
   5   4   9      250.55      227.28      4.96 o 
   6   4   9       23.54       22.71      1.17 o 
   7   4   9      154.01      154.27      3.66 o 
   8   4   9        0.68        0.29      0.46 o 
   9   4   9       15.34       15.86      1.83 o 
  -5   5   9        1.47        2.25      0.38 o 
  -4   5   9      125.14      126.55      2.66 o 
  -3   5   9      356.37      352.54      6.27 o 
  -2   5   9       14.40       13.35      0.79 o 
  -1   5   9       31.78       32.09      0.94 o 
   0   5   9       52.70       49.14      1.16 o 
   1   5   9        2.23        4.22      0.40 o 
   2   5   9      103.26      100.18      2.16 o 
   3   5   9       14.04       11.93      0.72 o 
   4   5   9       14.09       15.46      0.82 o 
   5   5   9       65.13       68.01      3.10 o 
   6   5   9      298.70      297.79      8.16 o 
   7   5   9        2.24        1.27      0.58 o 
   8   5   9       14.16       12.10      1.52 o 
  -4   6   9       14.66       14.72      0.76 o 
  -3   6   9       16.98       17.80      0.80 o 
  -2   6   9      238.62      245.18      4.55 o 
  -1   6   9       47.88       43.29      1.21 o 
   0   6   9       33.88       33.42      1.08 o 
   1   6   9       54.13       55.15      1.45 o 
   2   6   9       11.80       10.66      0.53 o 
   3   6   9      141.45      140.23      4.17 o 
   4   6   9        5.28        4.42      0.65 o 
   5   6   9        2.96        4.71      0.86 o 
   6   6   9      289.97      294.51     10.32 o 
   7   6   9       24.94       29.89      2.34 o 
   8   6   9        7.60        6.56      0.90 o 
  -3   7   9        1.55        2.56      0.45 o 
  -2   7   9      111.12      111.67      2.43 o 
  -1   7   9       30.65       30.41      1.02 o 
   0   7   9       18.39       19.85      0.68 o 
   1   7   9        2.52        3.93      0.36 o 
   2   7   9        2.44        1.54      0.86 o 
   3   7   9      224.32      224.12      4.53 o 
   4   7   9        3.03        3.20      0.65 o 
   5   7   9       19.95       17.10      1.32 o 
   6   7   9       10.32        7.31      0.90 o 
   7   7   9      154.13      156.75      6.91 o 
  -2   8   9        6.91        7.43      0.59 o 
  -1   8   9        4.30        6.48      0.55 o 
   0   8   9       21.70       20.65      0.84 o 
   1   8   9       79.00       79.13      3.35 o 
   2   8   9       10.83       10.69      1.42 o 
   3   8   9        1.24        1.38      0.24 o 
   4   8   9       38.23       40.40      1.46 o 
   5   8   9       26.66       23.84      1.13 o 
   6   8   9       30.85       30.94      1.33 o 
   0   9   9        1.14        1.62      0.81 o 
   1   9   9       12.26       12.38      0.93 o 
   2   9   9        1.51        1.14      0.41 o 
   3   9   9       13.64       16.01      0.78 o 
   4   9   9        2.97        3.46      0.91 o 
   0  -7  10       48.40       44.57      1.66 o 
   1  -7  10       88.89       96.81      2.69 o 
  -3  -6  10       27.84       31.93      0.97 o 
  -2  -6  10       17.81       23.28      1.73 o 
  -1  -6  10        0.13        0.79      0.34 o 
   0  -6  10       38.03       33.19      1.34 o 
   1  -6  10       43.45       47.59      1.69 o 
   2  -6  10      181.07      191.91      7.30 o 
   3  -6  10       16.04       11.94      1.93 o 
   4  -6  10        4.21        5.35      0.75 o 
  -4  -5  10       22.66       24.15      1.62 o 
  -3  -5  10        2.35        3.99      0.40 o 
  -2  -5  10        2.28        0.48      0.38 o 
  -1  -5  10       98.54      101.56      2.34 o 
   0  -5  10        1.76        0.99      0.29 o 
   1  -5  10        0.19       -0.10      0.36 o 
   2  -5  10      190.20      187.35      5.53 o 
   3  -5  10      291.85      274.03      5.93 o 
   4  -5  10       19.27       20.61      1.42 o 
   5  -5  10        0.57        0.61      0.46 o 
  -5  -4  10       48.64       46.15      1.34 o 
  -4  -4  10       30.40       33.66      1.29 o 
  -3  -4  10      124.83      115.33      3.96 o 
  -2  -4  10       10.95       13.30      0.67 o 
  -1  -4  10       85.08       79.15      1.92 o 
   0  -4  10       44.54       39.25      1.12 o 
   1  -4  10        0.62       -0.27      0.33 o 
   2  -4  10       23.19       23.69      1.09 o 
   3  -4  10      122.32      119.92      2.98 o 
   4  -4  10        3.62        4.20      0.56 o 
   5  -4  10       31.00       33.53      1.34 o 
   6  -4  10       19.13       18.11      1.22 o 
  -5  -3  10        2.04        1.22      0.38 o 
  -4  -3  10       20.49       24.61      1.13 o 
  -3  -3  10       45.93       43.10      1.20 o 
  -2  -3  10        8.91        5.93      0.63 o 
  -1  -3  10       16.88       20.21      0.80 o 
   0  -3  10       63.82       63.06      1.52 o 
   1  -3  10       59.29       62.82      2.41 o 
   2  -3  10      248.94      234.67      5.08 o 
   3  -3  10        0.00       -0.25      0.34 o 
   4  -3  10      136.39      126.65      3.08 o 
   5  -3  10       70.42       71.90      2.05 o 
   6  -3  10        5.03        6.76      0.81 o 
   7  -3  10       28.55       30.46      1.75 o 
  -6  -2  10       67.21       65.77      2.23 o 
  -5  -2  10       13.51       13.91      0.78 o 
  -4  -2  10        2.56        4.25      0.43 o 
  -3  -2  10       22.93       24.03      1.28 o 
  -2  -2  10        2.56        4.59      0.42 o 
  -1  -2  10      168.58      154.39      2.96 o 
   0  -2  10        2.00        2.06      0.51 o 
   1  -2  10       52.70       47.86      1.49 o 
   2  -2  10      352.44      361.91      7.39 o 
   3  -2  10      127.26      119.81      2.92 o 
   4  -2  10       59.70       61.14      3.25 o 
   5  -2  10       47.17       46.94      1.86 o 
   6  -2  10      146.63      152.86      4.37 o 
   7  -2  10       13.56       11.82      1.00 o 
   8  -2  10        2.00        1.02      1.32 o 
  -6  -1  10       46.13       50.92      1.24 o 
  -5  -1  10       32.68       32.25      0.94 o 
  -4  -1  10       29.10       32.62      1.27 o 
  -3  -1  10       13.41       10.27      0.59 o 
  -2  -1  10        5.80        5.20      0.62 o 
  -1  -1  10       56.96       57.78      1.82 o 
   0  -1  10       27.71       25.60      1.21 o 
   1  -1  10      273.00      273.40      6.89 o 
   2  -1  10       37.51       34.00      1.49 o 
   3  -1  10      600.27      580.30     13.75 o 
   4  -1  10      149.68      152.00      7.06 o 
   5  -1  10       71.52       79.02      2.62 o 
   6  -1  10       11.33       14.62      1.03 o 
   7  -1  10        3.87        3.56      0.61 o 
   8  -1  10      133.38      137.66      3.61 o 
  -6   0  10        5.98        5.54      0.55 o 
  -5   0  10       15.98       16.03      0.68 o 
  -4   0  10       16.64       16.95      0.65 o 
  -3   0  10       86.37       85.14      1.85 o 
  -2   0  10       40.98       40.72      0.99 o 
  -1   0  10        0.43        0.91      0.26 o 
   0   0  10      187.24      169.72      3.43 o 
   1   0  10        9.58       12.09      0.88 o 
   2   0  10      149.71      142.49      3.97 o 
   3   0  10        0.15       -0.03      0.35 o 
   4   0  10        3.77        4.87      0.61 o 
   5   0  10        4.04        4.99      0.68 o 
   6   0  10      171.53      168.17      4.69 o 
   7   0  10        7.74        7.53      0.78 o 
   8   0  10        9.75       12.31      1.07 o 
  -6   1  10      150.01      156.03      3.06 o 
  -5   1  10       13.48       13.48      0.76 o 
  -4   1  10        6.18        6.08      0.44 o 
  -3   1  10       30.43       34.50      1.13 o 
  -2   1  10       68.53       59.84      1.58 o 
  -1   1  10       76.15       71.27      1.78 o 
   0   1  10       32.45       27.85      0.92 o 
   1   1  10       11.68       11.72      0.49 o 
   2   1  10      217.12      241.57      6.18 o 
   3   1  10      656.54      641.55     15.10 o 
   4   1  10       38.90       34.38      1.50 o 
   5   1  10       12.24       10.43      0.85 o 
   6   1  10       45.63       46.60      1.86 o 
   7   1  10       38.49       37.56      1.41 o 
   8   1  10        2.09        2.11      0.49 o 
  -6   2  10       43.41       47.48      1.48 o 
  -5   2  10       96.67       93.65      2.26 o 
  -4   2  10       46.63       49.88      1.27 o 
  -3   2  10       17.72       18.14      0.72 o 
  -2   2  10        0.64        0.79      0.36 o 
  -1   2  10       64.64       70.20      1.41 o 
   0   2  10       89.88       82.51      1.80 o 
   1   2  10       14.78       12.50      0.55 o 
   2   2  10       69.37       71.07      2.32 o 
   3   2  10      198.77      206.50      5.43 o 
   4   2  10       55.05       59.38      2.11 o 
   5   2  10      214.22      211.20      5.61 o 
   6   2  10        4.34        3.19      0.49 o 
   7   2  10       30.90       30.89      1.27 o 
   8   2  10        8.74        7.98      0.72 o 
  -5   3  10        4.45        3.25      0.49 o 
  -4   3  10       33.54       33.04      1.01 o 
  -3   3  10      121.56      125.81      2.44 o 
  -2   3  10       38.23       37.71      1.03 o 
  -1   3  10      143.79      134.64      2.34 o 
   0   3  10       26.78       28.57      0.95 o 
   1   3  10       47.76       46.65      1.21 o 
   2   3  10      190.00      180.03      4.82 o 
   3   3  10       88.99       93.59      2.89 o 
   4   3  10      163.13      154.56      4.33 o 
   5   3  10      115.73      112.38      2.84 o 
   6   3  10       26.24       27.72      1.19 o 
   7   3  10       28.45       29.76      1.25 o 
   8   3  10       47.45       47.99      1.68 o 
  -5   4  10       11.93        9.67      0.64 o 
  -4   4  10        9.73        9.34      0.60 o 
  -3   4  10      117.42      116.58      2.30 o 
  -2   4  10        3.81        5.74      0.57 o 
  -1   4  10       13.84       14.70      0.64 o 
   0   4  10       61.60       61.73      1.38 o 
   1   4  10       23.44       22.31      0.81 o 
   2   4  10      311.57      312.98      7.79 o 
   3   4  10      122.47      128.16      3.72 o 
   4   4  10        0.79        1.88      0.45 o 
   5   4  10        1.39        0.93      0.42 o 
   6   4  10      224.07      223.10      5.00 o 
   7   4  10        8.33        7.64      0.67 o 
   8   4  10        0.08        0.41      0.41 o 
  -4   5  10       32.25       32.28      1.09 o 
  -3   5  10        3.31        3.68      0.46 o 
  -2   5  10       68.13       72.28      2.16 o 
  -1   5  10       16.48       16.85      0.69 o 
   0   5  10       14.10       15.96      0.78 o 
   1   5  10       44.42       39.15      1.16 o 
   2   5  10        3.12        3.53      0.31 o 
   3   5  10      398.40      394.29      9.68 o 
   4   5  10      146.74      137.73      3.31 o 
   5   5  10       88.51       90.16      2.44 o 
   6   5  10       14.02       13.37      1.93 o 
   7   5  10       94.96      102.42      3.56 o 
  -3   6  10       56.46       61.24      1.62 o 
  -2   6  10        0.08       -0.24      0.33 o 
  -1   6  10        0.55       -0.10      0.34 o 
   0   6  10        3.64        3.23      0.41 o 
   1   6  10        5.74        4.02      0.43 o 
   2   6  10       55.30       59.71      1.50 o 
   3   6  10       18.25       19.42      1.73 o 
   4   6  10       64.55       66.75      2.52 o 
   5   6  10       46.79       45.30      2.54 o 
   6   6  10       30.67       30.52      1.65 o 
   7   6  10        1.91        1.93      0.65 o 
  -2   7  10       23.31       24.96      1.00 o 
  -1   7  10        0.70        1.22      0.46 o 
   0   7  10        0.62       -0.17      0.29 o 
   1   7  10        3.16        2.27      0.41 o 
   2   7  10       28.43       27.36      1.11 o 
   3   7  10        8.56        8.95      1.32 o 
   4   7  10        4.60        4.06      0.75 o 
   5   7  10        3.97        2.31      0.68 o 
   6   7  10       45.93       42.64      1.98 o 
   0   8  10        0.02       -0.17      0.42 o 
   1   8  10       98.88       96.38      2.68 o 
   2   8  10        0.07        0.22      0.34 o 
   3   8  10       63.41       69.98      2.90 o 
   4   8  10       20.76       22.51      1.09 o 
   1  -6  11       10.12       13.32      1.73 o 
  -2  -5  11        0.76        1.16      0.36 o 
  -1  -5  11        1.59        0.84      0.43 o 
   0  -5  11        7.16        6.22      0.69 o 
   1  -5  11      121.12      121.87      3.15 o 
   2  -5  11      102.53      100.49      3.52 o 
   3  -5  11        1.86        0.92      0.48 o 
   4  -5  11        0.23        0.48      0.49 o 
  -3  -4  11       16.46       18.26      0.84 o 
  -2  -4  11       61.77       68.94      1.80 o 
  -1  -4  11       49.79       45.38      1.74 o 
   0  -4  11        0.01        0.04      0.33 o 
   1  -4  11        0.05       -0.13      0.53 o 
   2  -4  11       69.94       73.65      2.18 o 
   3  -4  11       18.60       14.82      1.08 o 
   4  -4  11        5.36        8.13      0.90 o 
   5  -4  11        9.37        8.98      0.93 o 
  -4  -3  11        8.51       11.03      0.66 o 
  -3  -3  11       17.48       17.29      0.91 o 
  -2  -3  11        0.79        1.14      0.34 o 
  -1  -3  11      112.08      114.87      3.19 o 
   0  -3  11       39.40       35.24      1.29 o 
   1  -3  11       56.22       63.78      1.94 o 
   2  -3  11        3.15        5.54      0.62 o 
   3  -3  11       98.70       93.17      3.04 o 
   4  -3  11       10.93       12.23      1.47 o 
   5  -3  11        0.01       -0.28      0.44 o 
   6  -3  11        0.11       -0.15      0.86 o 
  -4  -2  11        4.60        3.73      0.45 o 
  -3  -2  11        1.83        2.16      0.39 o 
  -2  -2  11       73.00       77.83      1.75 o 
  -1  -2  11       34.94       44.43      1.51 o 
   0  -2  11      277.92      269.14      5.22 o 
   1  -2  11       83.30       85.20      2.78 o 
   2  -2  11      121.47      116.53      3.50 o 
   3  -2  11        1.86        3.76      1.17 o 
   4  -2  11       14.14       10.50      1.07 o 
   5  -2  11        1.20        1.37      1.73 o 
   6  -2  11        2.46        3.95      0.71 o 
   7  -2  11       16.67       19.52      1.73 o 
  -5  -1  11        0.66        0.53      0.34 o 
  -4  -1  11       38.64       38.11      1.58 o 
  -3  -1  11       18.78       16.90      0.74 o 
  -2  -1  11        6.42        7.43      0.54 o 
  -1  -1  11      114.65      111.13      2.52 o 
   0  -1  11       22.05       21.76      0.82 o 
   1  -1  11       26.62       24.65      1.29 o 
   2  -1  11      307.75      315.63      7.96 o 
   3  -1  11      223.34      203.40      5.47 o 
   4  -1  11       16.60       17.08      1.07 o 
   5  -1  11        0.66        0.51      0.49 o 
   6  -1  11        2.94        4.77      0.71 o 
   7  -1  11        6.42        7.78      1.27 o 
  -5   0  11       31.77       32.59      0.98 o 
  -4   0  11        0.10       -0.03      0.31 o 
  -3   0  11       14.46       15.85      0.80 o 
  -2   0  11       25.61       28.00      1.04 o 
  -1   0  11      308.41      311.03      9.29 o 
   0   0  11      181.73      168.95      3.46 o 
   1   0  11       56.73       53.63      1.95 o 
   2   0  11       21.07       20.13      1.20 o 
   3   0  11       97.26       98.23      3.07 o 
   4   0  11       59.39       56.10      2.11 o 
   5   0  11       64.16       66.39      2.37 o 
   6   0  11        3.19        2.88      0.58 o 
   7   0  11       27.18       29.60      1.53 o 
  -5   1  11        5.31        5.85      0.52 o 
  -4   1  11        1.48        1.61      0.36 o 
  -3   1  11        3.10        2.80      0.39 o 
  -2   1  11       11.40       11.26      0.70 o 
  -1   1  11       29.39       31.14      1.47 o 
   0   1  11       67.76       72.44      1.78 o 
   1   1  11      326.11      313.02      7.82 o 
   2   1  11      279.32      261.72      6.72 o 
   3   1  11       38.09       35.87      1.58 o 
   4   1  11        0.91        1.37      0.49 o 
   5   1  11       10.24       12.93      1.00 o 
   6   1  11        8.08        6.92      0.97 o 
   7   1  11        0.18        0.79      0.54 o 
  -5   2  11       23.30       25.92      2.13 o 
  -4   2  11        4.16        4.19      0.46 o 
  -3   2  11       45.93       43.13      1.19 o 
  -2   2  11       30.06       27.29      1.02 o 
  -1   2  11       32.22       30.49      0.90 o 
   0   2  11       49.22       45.94      1.30 o 
   1   2  11        4.83        6.69      0.42 o 
   2   2  11      254.68      253.92      6.53 o 
   3   2  11      115.40      105.11      3.21 o 
   4   2  11       15.35       14.31      1.03 o 
   5   2  11       10.85       11.02      0.90 o 
   6   2  11       62.30       69.35      2.47 o 
   7   2  11       15.81       17.94      1.18 o 
  -4   3  11       45.34       47.90      1.44 o 
  -3   3  11       23.53       21.53      0.84 o 
  -2   3  11       11.57       10.04      0.60 o 
  -1   3  11       46.75       46.34      1.37 o 
   0   3  11        6.00        5.39      0.45 o 
   1   3  11        9.62       10.16      0.54 o 
   2   3  11       39.49       39.29      1.63 o 
   3   3  11      296.20      296.01      7.53 o 
   4   3  11        1.06        0.25      0.61 o 
   5   3  11        0.03        0.25      0.61 o 
   6   3  11        1.78        1.36      0.43 o 
   7   3  11        3.41        3.11      0.57 o 
  -4   4  11        3.61        3.63      0.47 o 
  -3   4  11        9.19        9.69      0.65 o 
  -2   4  11        5.20        5.67      0.49 o 
  -1   4  11       43.11       44.08      1.28 o 
   0   4  11      124.69      129.96      2.46 o 
   1   4  11       14.89       13.97      0.63 o 
   2   4  11        4.01        3.62      0.64 o 
   3   4  11       29.58       27.40      1.42 o 
   4   4  11       24.32       23.84      1.29 o 
   5   4  11       24.02       22.86      1.29 o 
   6   4  11        0.78        0.16      0.39 o 
   7   4  11       29.79       30.26      1.32 o 
  -3   5  11        9.10        8.81      1.02 o 
  -2   5  11        0.01        0.00      0.39 o 
  -1   5  11       15.13       17.33      0.75 o 
   0   5  11        4.73        4.90      0.53 o 
   1   5  11       37.15       39.13      1.04 o 
   2   5  11      315.42      318.49      6.33 o 
   3   5  11       30.23       33.09      1.58 o 
   4   5  11        5.06        6.81      0.78 o 
   5   5  11       23.56       24.18      1.13 o 
   6   5  11       13.04       13.28      0.88 o 
  -2   6  11        0.44       -0.03      0.35 o 
  -1   6  11       58.01       62.24      2.01 o 
   0   6  11        1.55        1.43      0.41 o 
   1   6  11       27.73       25.56      0.94 o 
   2   6  11       21.34       20.72      0.73 o 
   3   6  11       66.61       68.51      3.66 o 
   4   6  11       26.52       26.63      2.13 o 
   5   6  11       78.22       76.29      2.88 o 
   6   6  11       38.52       36.49      2.64 o 
   0   7  11       14.59       16.28      0.93 o 
   1   7  11       72.06       71.66      2.01 o 
   2   7  11       90.34       94.51      2.55 o 
   3   7  11       66.87       71.46      3.86 o 
   4   7  11        7.03        9.15      1.42 o 
  -1  -4  12        9.08        6.18      0.50 o 
   0  -4  12        5.56        4.13      0.62 o 
   1  -4  12       35.00       36.42      1.46 o 
   2  -4  12       93.38       96.30      5.34 o 
   3  -4  12        4.73        4.00      0.77 o 
  -2  -3  12      119.25      132.60      2.98 o 
  -1  -3  12      123.53      124.11      3.31 o 
   0  -3  12        0.29       -0.25      0.44 o 
   1  -3  12        5.63        6.54      0.85 o 
   2  -3  12        1.67        2.39      0.60 o 
   3  -3  12        3.83        3.23      0.91 o 
   4  -3  12       29.11       29.78      1.63 o 
  -3  -2  12       13.78       11.80      0.76 o 
  -2  -2  12       67.22       79.76      5.34 o 
  -1  -2  12      103.01      101.46      2.36 o 
   0  -2  12      105.02       99.09      3.20 o 
   1  -2  12       58.48       59.85      2.27 o 
   2  -2  12       44.85       53.42      2.14 o 
   3  -2  12       39.72       38.88      2.03 o 
   4  -2  12       29.70       27.96      1.49 o 
   5  -2  12        7.31        6.78      0.91 o 
  -3  -1  12       27.83       31.03      1.28 o 
  -2  -1  12       37.81       40.04      2.49 o 
  -1  -1  12      130.98      140.82      3.07 o 
   0  -1  12      135.04      130.48      2.79 o 
   1  -1  12       52.48       56.78      2.17 o 
   2  -1  12       38.94       35.17      1.66 o 
   3  -1  12        2.74        3.65      0.66 o 
   4  -1  12        3.70        3.47      0.66 o 
   5  -1  12        1.59        1.34      0.56 o 
   6  -1  12       13.49       17.27      1.24 o 
  -3   0  12       16.54       16.97      0.87 o 
  -2   0  12       61.43       65.00      1.75 o 
  -1   0  12       60.66       55.15      1.53 o 
   0   0  12        0.86        0.85      0.32 o 
   1   0  12       36.07       38.04      2.19 o 
   2   0  12      209.15      202.67      5.53 o 
   3   0  12       24.64       21.96      1.24 o 
   4   0  12        0.22        1.36      0.56 o 
   5   0  12       21.23       18.84      1.22 o 
   6   0  12        6.75        9.11      1.02 o 
  -3   1  12        0.30        0.05      0.33 o 
  -2   1  12       50.51       55.96      1.62 o 
  -1   1  12      301.77      294.28      7.18 o 
   0   1  12       78.53       73.26      1.79 o 
   1   1  12       10.88       12.37      1.17 o 
   2   1  12       41.97       50.49      3.10 o 
   3   1  12       94.53       85.90      2.85 o 
   4   1  12        9.87        9.74      0.88 o 
   5   1  12        7.48        7.76      0.81 o 
   6   1  12        8.81        9.44      0.90 o 
  -3   2  12        0.60        0.64      0.36 o 
  -2   2  12       14.22       15.26      0.72 o 
  -1   2  12       34.34       38.34      1.54 o 
   0   2  12       79.45       72.96      1.81 o 
   1   2  12       97.32       93.60      3.00 o 
   2   2  12       29.25       29.40      1.49 o 
   3   2  12       46.07       45.09      1.90 o 
   4   2  12        0.32        0.71      0.43 o 
   5   2  12       14.27       14.61      1.10 o 
   6   2  12        4.85        5.56      0.75 o 
  -3   3  12        6.85        8.49      0.82 o 
  -2   3  12       15.65       16.18      0.73 o 
  -1   3  12       19.27       19.59      0.92 o 
   0   3  12        0.14       -0.11      0.33 o 
   1   3  12        0.46        0.28      0.49 o 
   2   3  12       38.15       38.32      1.71 o 
   3   3  12       13.92       12.68      0.98 o 
   4   3  12       21.60       26.06      1.43 o 
   5   3  12        0.31        0.25      0.41 o 
   6   3  12        2.05        2.04      0.61 o 
  -2   4  12        6.15        7.05      0.55 o 
  -1   4  12      100.36      105.52      2.52 o 
   0   4  12       35.43       36.16      1.20 o 
   1   4  12        9.80       10.17      0.89 o 
   2   4  12       74.31       87.15      2.89 o 
   3   4  12       10.10       10.64      1.12 o 
   4   4  12       37.55       39.81      2.29 o 
   5   4  12        8.26       10.51      0.95 o 
   6   4  12        0.30        0.00      0.81 o 
  -1   5  12       62.16       69.07      2.20 o 
   0   5  12       27.22       27.30      1.07 o 
   1   5  12       45.77       44.76      1.13 o 
   2   5  12       52.36       60.18      2.06 o 
   3   5  12       55.85       60.03      2.29 o 
   4   5  12        7.02        7.71      1.12 o 
   5   5  12        0.16        0.16      0.71 o 
   1   6  12       32.99       35.27      1.14 o 
   2   6  12       62.77       68.23      2.42 o 
   3   6  12        0.34        1.12      0.91 o 
   0  -2  13       24.36       27.69      2.90 o 
   1  -2  13        3.13        1.93      0.63 o 
   2  -2  13        0.84        0.72      0.54 o 
   3  -2  13        5.90        7.75      1.07 o 
  -1  -1  13       40.44       41.34      1.30 o 
   0  -1  13       25.48       27.86      1.56 o 
   1  -1  13       17.66       21.64      1.73 o 
   2  -1  13        9.90       12.33      1.07 o 
   3  -1  13        0.12       -0.03      0.52 o 
   4  -1  13       26.10       26.55      3.05 o 
  -1   0  13       79.12       90.22      2.71 o 
   0   0  13       53.35       53.91      2.15 o 
   1   0  13       19.03       21.55      1.34 o 
   2   0  13        0.03       -0.07      0.44 o 
   3   0  13       27.85       30.80      3.51 o 
   4   0  13       55.25       64.90      2.50 o 
  -1   1  13        2.32        1.14      0.55 o 
   0   1  13       25.77       27.59      0.94 o 
   1   1  13        0.13        0.60      0.44 o 
   2   1  13       16.46       17.20      1.20 o 
   3   1  13        0.25        0.45      0.51 o 
   4   1  13        0.33       -0.20      0.43 o 
  -1   2  13      152.64      159.72      4.24 o 
   0   2  13       93.69       98.31      2.40 o 
   1   2  13        0.67        0.37      0.52 o 
   2   2  13       24.64       24.72      1.42 o 
   3   2  13        3.36        3.48      0.66 o 
   4   2  13       16.36       16.77      1.20 o 
   0   3  13       13.39       14.39      0.90 o 
   1   3  13       31.56       31.11      2.39 o 
   2   3  13       12.28       12.63      1.27 o 
   3   3  13        5.61        5.65      0.81 o 
   4   3  13       67.93       77.13      4.63 o 
   1   4  13        4.08        3.07      0.66 o 
   2   4  13       61.44       69.38      4.12 o 
   3   4  13        0.16        0.28      0.51 o 
                                                 
